# Supplementary material for: QTL Hotspots for Early Vigor and Related Traits under Dry Direct-Seeded System in Rice (Oryza sativa L.)
Source: Front Plant Sci. 2017 Mar 2;8:286. doi: 10.3389/fpls.2017.00286 (PMC5332406; doi:10.3389/fpls.2017.00286)
Supplement: Supplementary file 3 [file Table3.XLSX]

## Sheet: Sheet1
Supplementary Table 3 Early vigor & mean of agronomic traits of the genotypes tested in 2014 and 2015
Genotype	Days to flower		Plant Height (cms)		Grain yield (kg/ha)		Early vigor
	2014	2015	2014	2015	2014	2015	2014-06-01	2014-08-01	2015-06-01
IR91648-B-101-B	92	103	70	60	3780	4708	5	5	3
IR91648-B-102-B	97	99	73	98	2475	2350	5	5	5
IR91648-B-103-B	96	101	77	67	3786	2533	4	3	5
IR91648-B-104-B	114	96	79	71	5611	5450	2	2	3
IR91648-B-105-B	102	94	74	69	4240	1950	3	4	3
IR91648-B-106-B	114	101	86	83	4366	2908	3	5	3
IR91648-B-107-B	102	89	66	61	3526	3550	3	3	3
IR91648-B-108-B	101	95	68	67	3313	4017	3	3	3
IR91648-B-109-B	113	90	84	86	4259	2075	5	6	5
IR91648-B-110-B	108	98	81	77	4335	3667	4	3	5
IR91648-B-111-B	103	96	71	76	3545	2875	3	3	3
IR91648-B-113-B	101	99	84	52	4404	5242	5	5	5
IR91648-B-115-B	105	98	79	76	3985	4083	5	5	5
IR91648-B-116-B	108	95	84	78	4268	5142	3	3	3
IR91648-B-118-B	104	100	81	75	5505	4283	5	4	5
IR91648-B-119-B	106	96	57	62	1876	1658	5	5	5
IR91648-B-121-B	104	105	76	67	3795	1375	5	5	5
IR91648-B-122-B	105	88	85	82	5046	5642	3	3	5
IR91648-B-123-B	117	95	66	55	1119	1300	3	3	3
IR91648-B-124-B	107	95	87	83	5182	7183	5	6	7
IR91648-B-125-B	106	91	79	91	3365	3492	5	4	3
IR91648-B-126-B	114	93	73	70	3166	563	7	5	3
IR91648-B-127-B	100	101	72	84	2937	2817	5	3	3
IR91648-B-128-B	118	98	77	74	2471	3342	5	4	5
IR91648-B-129-B	104	100	77	74	3697	5317	5	5	7
IR91648-B-12-B	97	98	91	80	4226	3642	5	5	5
IR91648-B-130-B	104	101	67	70	2450	4100	3	3	3
IR91648-B-131-B	111	99	79	83	4389	6008	5	5	3
IR91648-B-134-B	103	90	78	64	3754	1767	3	3	7
IR91648-B-135-B	92	97	78	70	4976	2925	5	5	5
IR91648-B-138-B	94	97	88	86	3033	3683	3	3	5
IR91648-B-139-B	100	98	76	53	3936	3408	3	3	3
IR91648-B-13-B	95	99	99	111	4841	7225	9	7	7
IR91648-B-142-B	106	103	77	78	4754	3263	3	3	5
IR91648-B-143-B	99	98	102	88	4104	6200	4	4	5
IR91648-B-144-B	105	98	67	69	3443	1300	3	3	5
IR91648-B-145-B	111	101	76	74	2783	2925	6	6	5
IR91648-B-148-B	106	103	79	91	5009	7917	5	6	5
IR91648-B-149-B	101	99	73	87	5137	5696	5	5	3
IR91648-B-150-B	104	93	73	77	2252	2500	3	5	3
IR91648-B-152-B	105	110	67	67	1997	2283	3	4	3
IR91648-B-153-B	108	96	83	84	4558	4492	7	6	7
IR91648-B-154-B	109	98	81	69	3092	2275	4	6	5
IR91648-B-155-B	101	98	67	59	2835	2375	5	5	3
IR91648-B-156-B	106	98	71	75	3102	4042	5	5	1
IR91648-B-158-B	111	88	79	88	4122	2492	3	5	5
IR91648-B-159-B	111	100	79	82	3876	4117	5	5	7
IR91648-B-15-B	97	95	110	98	3605	3967	3	3	5
IR91648-B-160-B	109	98	72	66	3480	583	4	4	3
IR91648-B-161-B	112	93	82	75	4194	2075	3	4	3
IR91648-B-162-B	99	89	80	78	4252	3325	5	6	5
IR91648-B-163-B	112	96	65	51	1554	692	4	3	1
IR91648-B-164-B	102	96	71	71	3779	2983	5	5	5
IR91648-B-166-B	117	102	79	73	1654	825	3	4	1
IR91648-B-167-B	102	90	105	100	4172	7429	8	8	7
IR91648-B-16-B	95	97	76	60	3802	2625	6	6	5
IR91648-B-170-B	103	93	87	81	4349	1208	5	4	5
IR91648-B-171-B	101	100	81	81	2345	3217	5	4	5
IR91648-B-172-B	110	110	81	64	2697	1133	3	3	3
IR91648-B-173-B	120	95	75	81	2313	3783	5	5	5
IR91648-B-174-B	101	98	80	87	4573	5588	3	4	3
IR91648-B-175-B	106	98	78	71	4547	3267	5	6	5
IR91648-B-176-B	120	104	81	79	3069	2850	4	4	5
IR91648-B-179-B	117	97	65	65	2613	3683	6	5	5
IR91648-B-17-B	95	86	86	103	3302	2458	7	7	7
IR91648-B-180-B	105	95	71	69	3762	4433	6	6	5
IR91648-B-181-B	109	98	81	71	3380	6600	3	4	5
IR91648-B-183-B	102	90	78	78	4578	4792	7	7	5
IR91648-B-184-B	100	105	85	72	4478	1967	3	5	1
IR91648-B-185-B	110	98	92	89	5597	3508	5	6	5
IR91648-B-186-B	113	89	79	80	3429	6025	3	4	3
IR91648-B-187-B	113	98	71	83	2990	4067	4	4	3
IR91648-B-188-B	105	97	77	77	4785	2717	5	5	5
IR91648-B-189-B	102	99	74	75	2704	3775	6	5	5
IR91648-B-18-B	93	90	105	90	5136	3758	5	6	7
IR91648-B-190-B	108	94	77	77	4575	4150	3	3	5
IR91648-B-191-B	99	99	98	100	3282	4379	5	5	3
IR91648-B-193-B	106	94	82	69	4029	1917	4	6	3
IR91648-B-195-B	104	103	63	75	2041	2067	3	4	5
IR91648-B-196-B	101	98	62	55	2654	2258	3	5	5
IR91648-B-197-B	99	98	88	83	5652	4775	7	6	7
IR91648-B-198-B	110	92	82	88	3822	2917	4	3	5
IR91648-B-199-B	99	94	78	77	4555	2925	5	5	7
IR91648-B-19-B	95	94	119	98	4230	1983	5	6	7
IR91648-B-1-B	91	90	73	72	2601	1742	5	5	5
IR91648-B-200-B	102	89	81	81	5160	5425	6	5	7
IR91648-B-201-B	106	93	69	67	4181	4400	2	2	3
IR91648-B-203-B	102	98	101	78	4027	1067	3	3	3
IR91648-B-204-B	87	97		88	5028	3100	5	4	7
IR91648-B-205-B	111	104	85	81	4367	4533	3	4	5
IR91648-B-206-B	96	101	80	71	5691	4825	3	7	5
IR91648-B-207-B	101	89	118	107	3897	6150	3	4	5
IR91648-B-208-B	117	95	75	79	4562	892	4	3	5
IR91648-B-209-B	97	98	79	72	4830	4175	3	6	3
IR91648-B-210-B	95	101	81	86	5374	7000	3	3	3
IR91648-B-211-B	111	93	80	81	4106	4000	6	4	5
IR91648-B-212-B	110	99	102	84	3758	2883	5	5	7
IR91648-B-214-B	109	110	81	75	5292	2558	3	7	5
IR91648-B-215-B	95	102	81	83	4821	4958	7	6	5
IR91648-B-216-B	102	85	77	78	3728	3425	6	6	5
IR91648-B-217-B	108	103	72	65	3563	4225	4	4	5
IR91648-B-219-B	105	98	85	88	2384	1392	3	4	3
IR91648-B-224-B	104	100	84	82	4663	4200	4	4	5
IR91648-B-227-B	108	89	68	69	3588	4317	3	3	3
IR91648-B-228-B	97	100	68	73	2867	3733	3	1	3
IR91648-B-229-B	101	91	88	88	4530	3542	5	3	5
IR91648-B-230-B	118	90	70	78	1712	3025	3	3	3
IR91648-B-231-B	99	93	73	61	2875	1833	3	4	3
IR91648-B-232-B	107	89	63	64	2696	2433	3	3	3
IR91648-B-233-B	108	99	75	65	3559	4217	4	4	5
IR91648-B-234-B	112	98	67	69	3718	3850	3	3	3
IR91648-B-235-B	112	90	76	70	3758	2342	6	5	5
IR91648-B-236-B	101	101	69	68	2272	1267	5	5	3
IR91648-B-237-B	101	88	82	76	3898	2708	3	5	5
IR91648-B-238-B	92	99	88	90	5368	7900	3	5	5
IR91648-B-239-B	110	89	77	79	4192	3542	4	4	5
IR91648-B-23-B	90	100	91	77	3603	4183	4	4	5
IR91648-B-241-B	108	89	96	90	3889	3542	5	4	7
IR91648-B-242-B	104	97	72	60	3627	2500	3	2	3
IR91648-B-243-B	107	94	81	106	2875	250	6	6	7
IR91648-B-244-B	104	96	73	89	1509	1867	3	5	5
IR91648-B-246-B	108	93	79	62	4235	3100	4	4	5
IR91648-B-248-B	112	96	71	66	4638	1492	5	6	3
IR91648-B-24-B	92	105	102	113	4487	5050	6	5	5
IR91648-B-250-B	104	94	78	84	1452	692	3	4	3
IR91648-B-251-B	106	95	85	79	3154	1683	4	4	5
IR91648-B-252-B	107	95	64	64	3580	3833	1	2	3
IR91648-B-253-B	111	98	66	53	2970	1888	4	4	5
IR91648-B-254-B	100	99	97	76	3623	4617	4	3	1
IR91648-B-255-B	113	99	84	64	3460	1642	5	4	3
IR91648-B-256-B	109	103	74	78	1802	1442	3	4	3
IR91648-B-257-B	110	96	69	70	2896	808	3	3	5
IR91648-B-259-B	104	101	71	98	4025	3838	3	4	7
IR91648-B-261-B	103	102	70	94	1852	5433	3	5	7
IR91648-B-262-B	115	88	86	74	3876	3267	3	3	5
IR91648-B-263-B	104	93	68	82	3007	5050	4	3	5
IR91648-B-264-B	104	96	75	75	3095	2625	4	4	5
IR91648-B-265-B	100	96	70	78	2525	6567	5	5	5
IR91648-B-266-B	112	100	67	65	2538	3958	4	3	3
IR91648-B-267-B	104	86	79	76	2951	3421	4	3	3
IR91648-B-269-B	99	98	83	59	4012	4317	4	5	5
IR91648-B-26-B	95	105	106	98	4031	3683	3	3	7
IR91648-B-270-B	101	95	75	67	3940	2792	3	5	5
IR91648-B-271-B	98	101	126	72	4528	2850	4	5	5
IR91648-B-272-B	107	95	81	70	5323	4175	7	7	7
IR91648-B-273-B	103	95	76	57	5116	3200	4	4	5
IR91648-B-274-B	111	88	66	58	2642	2342	4	3	5
IR91648-B-275-B	118	88	75	61	3401	2017	1	2	3
IR91648-B-276-B	110	88	79	75	3888	4875	4	4	5
IR91648-B-277-B	101	103	69	70	4053	3333	4	5	5
IR91648-B-279-B	106	100	106	71	4087	2792	5	3	3
IR91648-B-282-B	113	94	77	64	2918	858	3	4	3
IR91648-B-283-B	102	94	80	77	3057	3292	4	4	5
IR91648-B-284-B	111	98	70	80	1557	3567	4	4	5
IR91648-B-285-B	108	98	79	68	5593	2658	5	5	5
IR91648-B-286-B	110	88	86	71	2984	596	3	4	3
IR91648-B-287-B	105	98	69	57	4548	4067	6	4	3
IR91648-B-288-B	111	89	83	77	3800	2742	5	6	3
IR91648-B-289-B	119	93	71	66	3242	2458	3	3	5
IR91648-B-28-B	99	93	95	104	2491	4183	6	5	3
IR91648-B-290-B	98	88	94	89	4882	4542	4	5	5
IR91648-B-291-B	100	105	85	105	3699	7117	5	5	5
IR91648-B-292-B	116	95	72	124	2644	6658	5	4	5
IR91648-B-293-B	115	89	80	74	2870	3908	4	3	5
IR91648-B-294-B	110	99	85	70	5352	3542	6	5	5
IR91648-B-295-B	96	95	73	61	4208	3292	4	4	5
IR91648-B-296-B	104	96	64	70	2152	2813	5	4	3
IR91648-B-297-B	103	98	67	73	2953	6792	5	6	3
IR91648-B-299-B	105	102	73	59	2908	1942	3	5	3
IR91648-B-29-B	96	101	103	110	5717	5208	7	6	5
IR91648-B-2-B	100	93	89	80	3810	1908	6	7	7
IR91648-B-300-B	108	96	57	63	1988	3000	5	6	3
IR91648-B-301-B	113	90	77	73	4873	2308	5	5	3
IR91648-B-302-B	110	101	105	76	4505	5017	6	7	5
IR91648-B-303-B	103	88	79	80	2710	3533	7	5	7
IR91648-B-304-B	106	96	89	73	4132	3175	3	3	5
IR91648-B-305-B	111	87	77	83	3001	3258	4	4	5
IR91648-B-306-B	103	94	67	64	4043	2500	3	5	3
IR91648-B-307-B	118	98	68	84	2910	2767	6	7	5
IR91648-B-308-B	114	95	77	75	3231	4183	3	4	5
IR91648-B-309-B	98	92	104	82	4694	4517	5	5	5
IR91648-B-30-B	103	98	112	106	3578	4600	5	6	7
IR91648-B-311-B	106	97	73	64	4534	3692	5	4	3
IR91648-B-315-B	105	102	79	74	3714	2442	4	4	5
IR91648-B-316-B	100	104	66	66	2701	6083	4	4	3
IR91648-B-317-B	115	97	85	80	4144	1817	5	5	5
IR91648-B-318-B	115	90	80	82	4422	5492	5	4	5
IR91648-B-319-B	102	98	84	66	1856	1933	3	5	3
IR91648-B-31-B	88	90	78	115	2804	7575	8	8	7
IR91648-B-320-B	105	93	76	65	2629	1717	4	4	3
IR91648-B-322-B	117	96	104	86	2726	2242	3	3	5
IR91648-B-323-B	108	90	74	84	4234	1658	5	5	3
IR91648-B-324-B	120	98	65	72	2331	2275	6	5	3
IR91648-B-325-B	107	91	73	76	3752	2642	4	3	3
IR91648-B-326-B	115	97	69	75	2632	3458	5	5	5
IR91648-B-327-B	114	99	68	70	2532	2917	6	4	5
IR91648-B-329-B	113	97	57	69	1126	2017	4	3	3
IR91648-B-32-B	97	105	82	94	3550	1083	4	4	5
IR91648-B-330-B	102	101	63	59	2277	4600	5	5	3
IR91648-B-331-B	111	98	81	84	3298	4967	2	4	7
IR91648-B-334-B	109	98	81	87	2623	7658	5	5	5
IR91648-B-335-B	92	96	105	106	4550	5183	5	7	7
IR91648-B-336-B	101	98	106	114	3122	3508	4	4	7
IR91648-B-337-B	109	86	94	81	6093	1475	7	7	5
IR91648-B-338-B	101	91	88	86	4407	4875	3	4	5
IR91648-B-339-B	110	100	83	82	3725	3458	9	7	5
IR91648-B-340-B	110	102	103	79	4762	3575	5	4	3
IR91648-B-341-B	102	98	79	80	3280	3983	4	4	5
IR91648-B-342-B	103	88	74	61	3669	1883	5	3	3
IR91648-B-343-B	98	90	72	78	4248	6008	5	5	5
IR91648-B-344-B	104	97	88	68	4769	4725	3	3	5
IR91648-B-345-B	94	93	100	75	3978	2133	3	4	5
IR91648-B-346-B	102	96	73	76	2789	3192	3	4	5
IR91648-B-347-B	107	96	70	90	2179	3608	3	4	5
IR91648-B-348-B	114	93	73	69	3772	4608	3	3	3
IR91648-B-349-B	112	101	73	81	4188	4025	6	4	5
IR91648-B-350-B	105	95	80	82	4025	4633	5	5	7
IR91648-B-351-B	103	96	81	66	4230	2942	4	5	7
IR91648-B-352-V	109	96	72	56	3245	1992	2	4	3
IR91648-B-353-B	124	98	72	73	2166	200	4	4	3
IR91648-B-354-B	115	95	67	76	2849	6367	2	3	3
IR91648-B-356-B	101	90	76	82	4297	4050	1	3	3
IR91648-B-357-B	111	90	84	78	3762	4908	5	3	5
IR91648-B-358-B	103	100	70	72	2737	4767	5	4	5
IR91648-B-359-B	103	99	71	71	3598	925	6	4	5
IR91648-B-35-B	100	85	78	67	5567	4575	5	4	5
IR91648-B-360-B	97	97	70	72	4323	5013	4	4	3
IR91648-B-361-B	112	85	69	56	3025	1858	3	3	3
IR91648-B-362-B	105	98	73	84	3747	4042	5	5	3
IR91648-B-363-B	105	97	69	65	1472	625	3	3	5
IR91648-B-364-B	108	93	66	44	2238	1092	2	2	1
IR91648-B-365-B	102	97	81	75	3102	3867	6	7	7
IR91648-B-367-B	111	95	82	84	4350	5075	6	4	7
IR91648-B-368-B	119	96	93	94	3853	5017	3	3	5
IR91648-B-369-B	96	109	79	87	33	3600	5	4	3
IR91648-B-36-B	91	95	72	60	4037	2767	4	6	5
IR91648-B-370-B	113	98	84	72	2199	1283	4	4	5
IR91648-B-372-B	122	88	66	67	1853	500	5	3	3
IR91648-B-373-B	118	96	58	122	1676	2267	2	3	1
IR91648-B-374-B	109	91	75	80	3567	5167	6	6	5
IR91648-B-375-B	120	94	78	73	4635	1500	3	5	5
IR91648-B-377-B	105	98	76	74	4045	4292	4	6	5
IR91648-B-378-B	111	99	65	64	2310	2292	2	5	3
IR91648-B-379-B	117	100	72	55	4387	963	3	3	3
IR91648-B-37-B	110	89	78	82	3140	3667	6	7	5
IR91648-B-380-B	114	86	72	67	3231	5075	3	3	5
IR91648-B-381-B	107	90	82	84	2837	4033	3	3	5
IR91648-B-383-B	120	97	73	70	1573	1208	4	4	5
IR91648-B-384-B	121	101	71	82	3021	5483	3	3	5
IR91648-B-386-B	112	90	83	73	168	2725	2	2	1
IR91648-B-38-B	101	102	79	70	3807	2475	5	5	3
IR91648-B-39-B	95	97	102	105	3864	5154	3	6	5
IR91648-B-3-B	103	96	106	100	3524	2517	5	4	5
Moroberekan	96	92	114	111	3138	2788	6	6	6.5
Swarna	107	109	77	65	3754	3422	5	5	5
MEAN	79	96.03	77	78.32	3578	3606.59
F-statistic for entry	7.95**	11.98**	5.87**	4.71**	2.92**	3.67**
LSD	7.51	4.64	14.53	20.06	1758.1	2419.16
Heritability	0.88	0.9	0.84	0.69	0.66	0.69
