# Supplementary material for: QTL Hotspots for Early Vigor and Related Traits under Dry Direct-Seeded System in Rice (Oryza sativa L.)
Source: Front Plant Sci. 2017 Mar 2;8:286. doi: 10.3389/fpls.2017.00286 (PMC5332406; doi:10.3389/fpls.2017.00286)
Supplement: Supplementary file 4 [file Table4.XLSX]

## Sheet: Genotypic data
Supplementary Table 4. SNP genotypic data
Marker	Chromosome	Position	IR 91648-B-1-B	IR 91648-B-2-B	IR 91648-B-3-B	IR 91648-B-4-B	IR 91648-B-5-B	IR 91648-B-6-B	IR 91648-B-7-B	IR 91648-B-8-B	IR 91648-B-9-B	IR 91648-B-12-B	IR 91648-B-13-B	IR 91648-B-15-B	IR 91648-B-16-B	IR 91648-B-17-B	IR 91648-B-18-B	IR 91648-B-19-B	IR 91648-B-20-B	IR 91648-B-23-B	IR 91648-B-24-B	IR 91648-B-26-B	IR 91648-B-28-B	IR 91648-B-29-B	IR 91648-B-30-B	IR 91648-B-31-B	IR 91648-B-32-B	IR 91648-B-33-B	IR 91648-B-35-B	IR 91648-B-36-B	IR 91648-B-37-B	IR 91648-B-38-B	IR 91648-B-39-B	IR 91648-B-40-B	IR 91648-B-41-B	IR 91648-B-42-B	IR 91648-B-43-B	IR 91648-B-44-B	IR 91648-B-45-B	IR 91648-B-47-B	IR 91648-B-48-B	IR 91648-B-49-B	IR 91648-B-50-B	IR 91648-B-51-B	IR 91648-B-52-B	IR 91648-B-53-B	IR 91648-B-54-B	IR 91648-B-55-B	IR 91648-B-56-B
id1000027	1	0	AA	BB	AB	AA	AA	AA	AA	AA	BB	-	AA	BB	AA	-	AA	AB	AA	AA	AB	BB	BB	AA	AA	-	BB	AA	AA	AB	BB	AA	AB	AB	AA	AA	BB	BB	AA	AA	AA	AA	AA	AA	AA	AB	AA	AA	AA
id1001073	1	7.7	AA	AA	AB	AA	AA	BB	AA	AB	BB	AB	AA	BB	AA	BB	AA	AB	AA	AA	AB	BB	AB	AA	AA	AB	BB	AA	AA	BB	BB	AA	AB	AB	AA	AA	BB	BB	AA	AA	AA	AA	AA	AA	AA	BB	AA	BB	AA
id1001973	1	15.2	-	-	-	AA	AA	AB	AA	-	BB	-	AA	BB	AA	BB	AA	AB	-	AA	AB	BB	-	AA	AA	AB	BB	-	AA	BB	-	AA	AB	AA	AA	AA	-	AA	AA	AA	AA	AA	AA	-	AA	AB	AA	-	AA
id1003559	1	47.5	AA	AA	-	AB	AA	AA	AA	-	AA	AA	AA	BB	AB	AB	AA	AB	AB	AA	AB	AA	AB	AA	-	AB	AA	AA	-	BB	AB	AA	BB	AA	AA	AA	AA	AA	AA	AA	AA	AA	AA	AA	AB	AA	AA	AA	BB
id1006772	1	72.3	-	AA	AA	AA	AA	AA	AA	AA	AA	AA	AA	-	AB	-	AA	AA	AA	AA	AB	AA	AA	AA	-	-	AA	AA	AA	AA	AA	AA	AA	AA	AA	AA	AA	AA	AA	BB	AA	AA	AA	AB	-	-	AA	AA	BB
id1004849	1	78.8	AA	AA	AA	AA	AA	AA	AA	BB	BB	AA	AA	-	-	-	AA	BB	AA	AA	-	AA	-	AA	-	AA	BB	AA	BB	AA	-	AA	BB	AA	AA	AA	AA	AA	AA	BB	AA	AA	AA	-	-	AA	AA	BB	BB
id1020204	1	82	AA	AA	AA	-	AA	BB	AA	AA	AA	AA	AA	AA	AA	AA	AA	AA	AA	AA	AA	AA	AA	AA	AA	AA	AA	AA	AA	AA	AA	-	-	AA	AA	AA	AA	AA	AA	AA	AA	AA	AA	AA	AA	-	AA	-	AA
id1016322	1	84.6	AA	AA	AA	AB	AB	AA	AA	AA	AA	AA	AA	AA	AA	AA	-	AA	AA	AA	AA	AA	AA	AA	AA	AA	AA	AA	AA	AA	AA	AA	-	AA	-	AA	AA	AA	AA	AA	AA	AA	AA	AA	AA	AB	AA	AA	AA
wd1001450	1	98	AA	AA	-	AB	AA	AA	AA	AA	BB	AA	AA	AA	AA	AA	AA	AB	AB	AA	AA	-	-	AA	-	AA	AB	AA	AB	AA	AA	AA	AA	AA	-	AA	AA	AA	AA	AA	AA	AA	AA	AA	AB	AB	AA	BB	AA
id1012784	1	108.9	AA	AA	-	BB	AB	BB	BB	AA	BB	AA	BB	-	AA	-	AA	AB	BB	AA	AA	AB	-	BB	AA	BB	BB	BB	AB	AA	AA	AA	AA	-	AA	AA	AA	AA	AA	AA	AA	AA	-	AA	AA	AB	AA	BB	AA
id1014783	1	127.4	AA	BB	AB	AB	-	BB	AA	AB	BB	-	AA	BB	AA	AB	BB	-	AA	AA	AB	BB	AA	AA	-	AB	BB	BB	AB	AA	BB	AA	BB	AA	AB	BB	AA	AA	AA	AA	AA	AA	AA	AA	AB	AA	AA	BB	AA
id1021344	1	154.1	AA	BB	AB	AB	BB	BB	AA	AB	BB	BB	AA	BB	AA	AB	-	AB	AA	AA	AB	BB	AB	AA	-	AB	BB	AA	AA	AA	AB	AA	AB	AB	AA	BB	AA	AB	AA	AA	AA	AA	AA	AA	AA	AB	AA	AA	AA
id1012929	1	169.4	AA	AA	AA	AA	AB	BB	AA	BB	AA	AA	AA	-	AA	AB	AA	BB	AA	AA	-	AB	AA	AA	-	AB	AA	BB	AA	AA	BB	AA	-	AA	AA	BB	AA	AA	AA	AA	AA	AA	AA	AB	AA	AB	AA	AB	AA
id1004164	1	177.3	AA	AA	AA	AA	AA	AA	AA	AA	AA	AA	AA	AA	AA	-	AA	AB	AA	AA	AA	AA	AA	AA	AA	AA	AA	AA	AA	AA	AA	AA	AA	AA	AA	AA	AA	AA	AA	AA	AA	AA	AA	AA	AA	AA	AA	BB	AA
id1007852	1	181.5	AA	-	-	-	AA	BB	BB	AA	AA	AA	BB	AA	AA	AA	AA	-	AB	AA	AA	AA	AA	BB	AA	AB	AA	BB	AA	AA	AA	AA	AA	AA	AA	AA	AA	AA	AA	AA	AA	AA	AA	AA	AA	-	AA	AA	AA
id1028615	1	184.6	AA	AA	-	AA	-	BB	BB	AA	AA	AA	BB	AA	AA	AA	AA	AA	AA	AA	AA	AA	AA	BB	AA	BB	AA	BB	AA	AA	AA	AA	-	AA	AA	AA	AA	AA	AA	AA	AA	AA	AA	AA	AA	AA	AA	AA	AA
id1020667	1	188.6	AA	AA	AA	AB	AA	BB	BB	AB	AA	AA	BB	AA	AA	AA	AA	AB	BB	AA	AA	AA	AA	BB	AA	AA	AA	BB	AA	AA	AA	AA	AB	AA	AA	AA	AA	AA	AA	AA	AA	AA	AB	AA	AA	AB	AA	-	AA
id1010697	1	204.9	AA	-	AA	-	-	BB	BB	AA	AA	AA	BB	AB	AA	-	AA	-	BB	AA	AB	AA	AA	BB	-	BB	AA	BB	AA	AA	AA	AA	AA	AA	AA	AA	AA	AA	AA	AA	AA	AA	AA	AA	AA	AB	AA	AA	BB
id2000096	2	0	AA	AB	AA	AA	-	AA	AA	AB	AB	AA	AA	-	AA	AB	AA	AA	AA	AA	AA	AA	AA	AA	-	AA	-	-	AA	AA	BB	AA	AA	AA	AA	AA	AB	AA	AA	AA	AA	AA	AA	AA	AA	AB	AA	AA	AA
id2001842	2	14.9	AA	AA	AA	-	-	BB	BB	-	AA	AA	-	AB	AA	AA	AA	-	AB	AA	AB	AA	AA	BB	AB	AB	AA	BB	AA	AA	AA	AA	AB	AA	AA	AA	AA	AA	AA	AA	AA	AA	AA	AA	AA	-	AA	AB	AA
id2002229	2	24.3	AA	AA	AA	AA	AA	BB	AA	AA	AA	AA	AA	AA	AA	AA	AA	-	BB	AA	AA	AA	AA	AA	AA	-	AA	BB	AA	AA	AA	AA	AA	AA	AA	AA	AA	AA	AA	AA	AA	AA	AA	AA	AA	-	AA	AA	AA
id2001301	2	25.8	AA	AA	AA	-	AA	BB	AA	AA	AA	AA	AA	AA	AA	AA	AA	AA	AA	AA	AA	AA	AA	AA	AA	AA	AA	BB	AA	AA	AA	AA	-	AA	AA	AA	AA	AA	AA	AA	AA	AA	AA	AA	AA	-	AA	AA	AA
id2002865	2	28.7	AA	AA	AA	AA	-	BB	AA	AA	AA	AA	AA	AA	AA	AA	AA	AA	AA	AA	-	AA	-	AA	AA	-	AA	BB	AA	AA	AA	AA	AB	AA	AA	AA	AA	AA	AA	AA	AA	AA	AA	AA	AA	AA	AA	AA	AA
id2004861	2	37.4	AA	AA	AA	-	-	AA	AA	AA	AB	AA	AA	AB	AA	-	AA	AA	AA	AA	AB	AB	AA	AA	AA	AA	BB	AA	AA	-	BB	AA	AA	AA	AA	AA	AA	-	AA	AA	AA	AA	AA	AA	AA	AB	AA	AB	AA
id2003908	2	43.3	AA	AA	AA	AB	AB	AA	AA	AA	AA	AA	AA	AB	AA	AA	AA	AA	AA	AA	AB	AB	AA	AA	AB	AA	AA	AA	-	AB	-	AA	AA	AA	AA	AA	AA	AB	AA	AA	AA	AA	AA	AA	AA	AB	AA	AA	AA
id2008705	2	54.9	AA	AA	AA	-	-	AA	AA	AB	AA	AA	AA	AA	AA	AA	AA	AA	AA	AA	AA	AA	AA	AA	AA	AB	AA	BB	AA	AA	AA	AA	AA	AA	AA	AA	AA	AA	AA	AA	AA	AA	AA	AA	AA	-	AA	AB	AA
id2006621	2	58.9	AA	AB	AA	-	-	AA	BB	AB	AA	AA	BB	AA	AA	AA	AA	AA	AB	AA	AA	AA	AA	BB	AA	-	AA	AA	AA	AA	AA	AA	AA	AA	AA	AA	AA	AA	AA	AA	AA	AA	AA	AA	AA	AA	AA	AA	AA
id2006486	2	67.1	AA	AB	-	-	-	AA	BB	-	AB	-	BB	-	-	AB	AA	AA	BB	AA	AB	BB	AA	BB	AA	BB	-	-	AA	AB	BB	AA	-	-	-	AA	AA	-	-	AA	AA	AA	AA	AA	AA	-	AA	AB	-
id2006643	2	70.9	AA	AB	AA	BB	BB	AA	BB	-	AB	AA	BB	AB	AA	-	AA	AA	BB	AA	AB	BB	AA	BB	AB	BB	AB	AA	AA	AB	BB	AA	-	AA	AA	AA	AA	AB	AA	AA	AA	AA	AA	AA	AA	AB	AA	AA	AA
id2007213	2	74.3	AA	AB	BB	AB	AB	BB	BB	-	AB	AA	BB	AB	AA	-	AA	AA	BB	AA	AB	BB	AA	BB	AB	-	AB	BB	AA	AB	BB	AA	-	AA	AA	AA	BB	-	AA	AA	AA	AA	AA	AA	AA	AB	AA	BB	AA
id2007818	2	80.2	AA	AA	BB	-	BB	AA	AA	AA	AB	AA	AA	AB	AA	AB	AA	AA	AA	AA	AA	BB	AA	AA	AA	-	-	BB	AA	AB	AA	AA	AB	AA	AA	AA	BB	AA	AA	AA	AA	AA	AA	AA	AA	AB	AA	BB	AA
id2011110	2	83.8	AA	BB	BB	BB	AA	BB	AA	BB	BB	AA	AA	-	AA	-	AA	AA	BB	AA	AA	BB	AA	AA	AA	-	-	BB	AA	AA	AA	AA	-	BB	-	-	-	AA	AA	AA	AA	AA	AA	-	AA	AA	AA	BB	AA
id2011535	2	86.1	AA	AA	-	-	-	BB	AA	AB	AA	AA	AA	AA	AA	AA	AA	AA	BB	AA	AA	AA	AA	AA	AA	-	AA	BB	AA	AA	AA	AA	AA	-	AA	AA	AA	-	AA	AA	AA	-	AA	AA	AA	AA	AA	AA	AA
id2005230	2	88.4	AA	AB	AA	-	-	BB	BB	-	AA	AA	BB	AA	AA	AA	AA	AA	BB	AA	AA	AA	AA	BB	AA	BB	AA	BB	AA	AA	AA	AA	-	AA	-	AA	AA	AA	AA	AA	AA	AA	AA	AA	AA	AA	AA	-	AA
id2008112	2	90.7	AA	AA	AA	AB	AA	AA	AA	AA	AA	AA	AA	AA	AA	AA	AA	AA	-	AA	AA	AA	AA	AA	AA	AA	AA	BB	AA	AA	AA	AA	AA	AA	AA	AA	AA	AA	AA	AA	AA	AA	AA	AA	AA	AA	AA	AA	AA
id2010102	2	93.8	AA	AA	AA	-	AA	BB	AA	AA	AA	AA	AA	AA	AA	AA	AA	AA	BB	AA	AA	AA	AA	AA	AA	-	AA	BB	AA	AA	AA	AA	AA	AA	AA	AA	AA	AA	AA	AA	AA	AA	AA	AA	AA	AA	AA	-	AA
id2013887	2	95.1	AA	AA	AA	-	-	AA	AA	-	AA	AA	AA	AA	AA	AA	AA	-	-	AA	AA	AA	AA	AA	AA	-	AA	BB	AA	AA	AA	AA	AA	AA	AA	AA	AA	AA	AA	AA	AA	AA	AA	AA	AA	-	AA	-	AA
id2012785	2	96.4	AA	AA	AA	-	AB	AA	AA	AA	AA	AA	AA	AA	AA	AA	AA	AA	AB	AA	AA	AA	AA	AA	AA	AB	AA	BB	AA	AA	AA	AA	AA	AA	AA	AA	AA	AA	AA	AA	AA	AA	-	AA	AA	AA	AA	-	AA
id2015558	2	111.7	AA	BB	AA	AA	AA	AA	AA	-	AA	AA	AA	AB	AA	AA	AA	-	-	AA	AB	AA	AA	AA	AA	AA	AA	AA	AB	AA	AA	AA	AA	AA	AA	AA	AA	AA	BB	AA	AA	AA	BB	AA	AA	AB	BB	AA	BB
id2015233	2	114.7	AA	AA	-	-	-	AA	AA	-	AA	AA	AA	-	AA	-	AA	-	AA	AA	AB	AA	AA	AA	AA	-	AA	BB	AB	AA	AA	AA	AA	-	-	AA	AA	AA	BB	AA	AA	AA	-	AA	AA	AB	BB	AA	BB
id3000019	3	0	-	AB	BB	BB	-	BB	BB	AB	AA	BB	BB	-	AB	AB	BB	BB	AB	BB	BB	AB	BB	BB	BB	-	BB	AB	AB	BB	BB	AB	AB	BB	BB	BB	BB	BB	BB	AB	BB	BB	AB	AA	AA	AA	BB	BB	AB
id3000090	3	5.1	BB	AB	BB	BB	BB	AA	AA	AB	AA	BB	-	-	AB	AB	BB	BB	AA	BB	BB	AB	-	-	BB	AA	-	-	AB	BB	BB	-	AB	BB	BB	BB	BB	BB	BB	AB	BB	BB	AB	AA	AA	-	BB	BB	-
id3000757	3	19.5	BB	AA	-	BB	BB	AA	AA	AB	AA	BB	AA	AB	AB	AB	BB	AB	AA	BB	BB	AB	BB	AA	BB	AA	BB	BB	AB	BB	BB	AB	AB	BB	BB	BB	BB	BB	BB	AB	BB	BB	BB	AA	AB	AA	BB	BB	BB
id3000946	3	25.1	BB	AA	BB	BB	-	AB	AA	AB	AA	BB	AA	-	AB	AB	AB	AB	AA	BB	BB	AB	BB	AA	BB	-	-	BB	AB	BB	BB	AB	AB	BB	BB	BB	BB	BB	BB	-	BB	BB	BB	AA	AB	AA	BB	-	BB
id3002606	3	55	BB	AA	AA	BB	AB	BB	BB	-	AA	AA	BB	AB	AB	-	AA	-	BB	AA	AA	AA	AA	BB	AA	-	AA	BB	AB	BB	AA	AB	AB	AA	AA	AA	AA	AA	BB	AA	BB	BB	AB	AA	AB	AA	BB	AA	BB
id3002556	3	58.2	BB	AA	AA	BB	-	AA	AA	-	AA	AA	AA	-	-	-	AA	AA	AB	AA	AA	AA	AA	AA	-	AB	AA	-	AB	BB	AA	AB	AB	AA	AA	AA	AA	AA	BB	AA	BB	BB	AB	AA	AB	-	-	-	BB
id3003294	3	72.2	AB	AA	AA	AA	AA	AA	AA	AA	AA	AA	AA	AB	AB	AA	AA	AA	AA	AA	AA	AA	AA	AA	AA	AA	AA	AA	AB	BB	AA	AB	AA	AA	AA	AA	AA	AA	AA	AA	AA	BB	AB	AA	AA	AA	BB	AA	BB
id3005216	3	97.5	AA	AA	AA	AA	AA	BB	BB	-	AA	AA	BB	-	AB	AA	AA	-	AA	AA	AA	BB	AA	BB	AA	-	AA	BB	AA	AA	AA	AA	AA	AA	AA	AA	AA	AA	AA	AB	AA	AA	AA	AA	AA	AB	BB	AA	AA
id3006808	3	116.8	AA	AA	AA	AA	AA	AA	AA	AB	AA	AA	AA	AB	AA	AB	AA	AB	AA	AA	-	AA	BB	AA	AA	AA	AA	AA	AA	AA	AA	AA	AB	-	AA	AA	AA	AA	AA	AA	AA	BB	AA	AB	AB	AB	BB	-	AA
id3001701	3	139.7	-	AA	-	-	-	AB	BB	AB	AA	AA	BB	-	AA	AA	AA	AB	AA	AA	AA	AA	AA	BB	AA	AA	AA	-	AA	AA	AA	AA	AB	-	-	AA	AA	-	AA	AA	AA	AA	AA	AA	AA	-	AA	AA	AA
id3010740	3	146.1	AA	AA	AA	-	AA	BB	BB	AA	AA	AA	BB	AA	AA	AA	AA	AA	BB	AA	AA	AA	AA	BB	AA	-	AA	-	AA	AA	AA	AA	AA	AA	AA	AA	AA	AA	AA	AA	AA	AA	AA	-	AA	AA	AA	AA	AA
id3008333	3	153.1	AA	AA	AA	AB	AA	AA	AA	AB	AA	AA	AA	AA	AA	-	AA	AB	BB	AA	AA	AA	AA	AA	AA	-	AA	BB	AA	AA	AA	AA	AB	AA	AA	AA	AA	AA	AA	AA	AA	AA	AA	AA	AA	AB	AA	AB	AA
id3008419	3	158.9	AA	AA	AA	-	AA	AA	AA	AB	AA	AA	AA	AB	AA	AA	AA	BB	BB	AA	AA	AA	AB	AA	AA	AB	AA	BB	AA	AA	AA	AA	BB	AB	AA	AA	AA	AA	AA	AA	AA	AA	AA	AA	AA	AB	AA	-	AA
id3010459	3	165.3	AA	AA	AA	-	AA	BB	BB	-	AA	AA	BB	AB	AA	-	AA	AA	BB	AA	-	AA	AA	BB	AA	-	AA	BB	AA	AA	AA	AA	-	AA	AA	AA	AA	AA	AA	AA	AA	AA	AA	AA	AA	AB	AA	AA	AA
id3010173	3	167.8	AA	AA	AA	-	AB	BB	BB	-	AA	AA	BB	AA	AA	AA	AA	AA	BB	AA	AA	AA	AA	BB	AA	BB	AA	BB	AA	AA	AA	AA	AB	AA	AA	AA	AA	AA	AA	AA	AA	AA	AA	AA	AA	AA	AA	-	AA
id3005879	3	170.4	AA	AA	AA	AA	-	BB	BB	-	AA	AA	-	AA	AA	AA	AA	-	-	AA	AA	AA	AA	BB	AA	BB	AA	BB	AA	AA	AA	AA	AA	AA	AA	AA	AA	AA	AA	AA	AA	AA	AA	AA	AA	AA	AA	AA	AA
id3012786	3	173.8	AA	AA	AA	BB	AA	AA	BB	AA	AB	AA	BB	-	AA	BB	AA	BB	AB	AA	AA	-	AA	BB	AA	-	AB	BB	AA	AA	AA	AA	BB	AA	AA	AA	AA	AA	AA	AA	AA	AA	AA	AA	AA	AA	AA	AA	AA
id3013447	3	176.6	AA	AB	AA	-	AA	AA	AA	AA	AA	AA	AB	-	AA	-	AA	BB	AB	AA	AA	AA	BB	AA	AA	-	-	-	AA	AA	AA	AA	BB	AA	AA	AA	AA	AA	AA	AA	AA	AA	AA	AA	AA	AA	AA	AA	AA
id3015703	3	185.6	AA	AB	-	AB	-	BB	AA	AB	AA	-	AA	AB	AA	BB	AA	BB	AA	AA	AA	BB	BB	AA	AA	-	AA	BB	AA	AA	AA	AA	AB	AA	AA	AA	BB	BB	AA	AA	AA	AA	AA	AA	-	AB	AA	BB	AA
id3018242	3	191.6	AA	BB	AB	-	AB	BB	AA	-	AA	AB	AA	BB	AA	BB	AB	AB	AB	AA	AA	AB	BB	AA	AA	AB	AA	BB	AA	AA	AA	AA	AB	AB	BB	AA	BB	BB	AA	AA	AA	AA	AA	AA	AA	AB	AA	BB	AA
id4001205	4	0	AA	BB	AA	-	-	BB	-	AA	-	AA	-	AA	AA	-	-	AA	-	AA	AA	AA	AA	-	AA	AA	-	BB	AA	AA	AA	AA	AA	AA	AA	AA	AA	AA	AA	AA	AA	AA	AA	AA	AA	AA	AA	BB	AA
id4007322	4	0.7	AA	AA	-	-	AA	-	AA	-	AA	AA	AA	AA	AA	AA	AA	AA	-	AA	AA	AA	AA	AA	AA	-	AA	BB	AA	AA	AA	AA	AA	AA	AA	AA	AA	AA	AA	AA	AA	AA	AA	AA	AA	AA	AA	BB	AA
ud4001019	4	2.7	AA	AA	-	AB	AA	AA	AA	AB	AA	AA	AA	AA	AA	AA	AA	AA	AA	AA	AA	AA	AA	AA	AA	AA	AA	BB	AA	-	AA	AA	AA	AA	AA	AA	AA	AA	AA	AA	AA	AA	AA	AA	AA	-	AA	-	AA
id4003690	4	9.1	AA	AA	AA	-	AA	AA	AA	AB	BB	AB	AA	-	AA	-	AA	BB	-	AA	AA	AB	BB	AA	AA	AA	BB	BB	AA	AA	AA	AA	-	BB	AA	AA	AA	AA	AA	AA	AA	AA	AA	-	AA	AA	AA	-	AA
ud4000437	4	11	AA	AA	AA	BB	AA	BB	AA	AB	BB	AB	AA	AB	AA	-	AA	BB	AA	AA	AA	AB	BB	AA	AA	AA	BB	BB	AA	AA	AA	AA	AB	BB	AA	AA	AA	AA	AA	AA	AA	AA	AA	-	AA	AA	AA	AA	AA
id4003931	4	15.5	AA	AA	-	BB	AA	BB	BB	AB	BB	-	BB	-	AA	BB	AA	BB	AB	AA	AA	AB	BB	BB	AA	BB	BB	-	AA	AA	AA	AA	BB	BB	AA	AA	AA	AA	AA	AA	AA	AA	AA	-	AA	AB	AA	BB	AA
id4004507	4	22.4	AA	BB	AA	BB	AA	BB	BB	AB	BB	AB	BB	AB	AA	AB	AA	BB	BB	AA	AA	AB	BB	BB	AA	BB	BB	-	AA	AA	AA	AA	BB	-	AB	AA	AA	AA	AA	AA	AA	AA	AA	AB	AA	-	AA	AA	AA
id4000869	4	31.9	-	AA	AA	AB	AB	BB	AA	AA	AA	AA	AA	AA	AA	AA	AA	AA	BB	AA	AA	AA	AA	AA	AA	AB	AA	BB	AA	AA	AA	AA	AA	AA	AA	AA	AA	AA	AA	AA	AA	AA	AA	AA	AA	AB	AA	BB	AA
id4005072	4	34.4	AA	BB	AA	AB	AA	AA	AA	AA	AA	AA	AA	AA	AA	AA	AA	AA	BB	AA	AA	AA	AA	AA	AA	AB	AA	BB	AA	AA	AA	AA	AA	AA	AA	AA	AA	AA	AA	AA	AA	AA	AA	AA	AA	AB	AA	BB	AA
id4005389	4	37	AA	BB	AA	-	AA	-	AA	BB	BB	AA	AA	BB	AA	BB	AA	BB	BB	AA	AA	BB	BB	AA	AA	AB	BB	BB	AA	AA	AA	AA	-	BB	AA	AA	AA	AA	AA	AA	AA	AA	AA	-	AA	AB	AA	-	AA
id4005570	4	41.5	AA	AA	AA	AA	AA	AA	AA	BB	BB	AA	AA	BB	AA	BB	AA	BB	AA	AA	AA	-	BB	AA	AA	AA	BB	AA	AA	AA	AA	AA	BB	BB	AA	AA	AA	AA	AA	AA	AA	AA	AA	AB	AA	AA	AA	AA	AA
id4012189	4	49.8	AA	AA	AA	AA	AA	AA	BB	-	AA	AA	BB	AA	AA	AB	AA	-	AA	AA	AA	AA	AA	BB	AA	AA	AA	AA	AA	AA	AA	AA	AA	AA	AA	-	AA	AA	AA	AA	AA	AA	AA	AA	AA	AA	AA	AA	AA
id4011683	4	53.5	AA	AA	AA	AB	AA	AA	BB	AA	AA	AA	BB	AA	AA	AA	AA	AA	BB	AA	AA	AA	AA	BB	AA	-	AA	BB	AA	AA	AA	AA	AA	AA	AA	AA	AA	AA	AA	AA	AA	AA	AA	AA	AA	AA	AA	-	AA
id4001882	4	54.8	AA	AA	AA	-	AA	BB	BB	-	AA	-	BB	AA	AA	AA	AA	AA	-	AA	AA	AA	AA	BB	AA	BB	AA	BB	AA	AA	-	AA	-	AA	AA	AA	AA	AA	AA	AA	AA	AA	AA	AA	AA	AA	AA	AA	-
id4004461	4	56.5	AA	AA	AA	AA	AA	BB	BB	AB	AA	AA	BB	AA	AA	AA	AA	AA	AB	AA	AA	AA	AA	BB	AA	-	AA	AA	AA	AA	AA	AA	AB	AA	AA	AA	AA	AA	AA	AA	AA	AA	AA	AA	AA	AA	AA	-	AA
id4009390	4	102	AA	AA	BB	-	AB	AA	AA	-	AA	AA	AA	BB	BB	-	AA	AB	AB	AB	AB	AA	AA	AA	BB	AB	AA	AA	BB	AA	BB	BB	AA	AB	AA	AB	AB	AA	AA	AA	AA	AB	AA	AA	-	AB	BB	-	AA
id5000045	5	0	AA	AA	AA	AA	AA	AA	AA	-	AA	AA	AA	AB	AA	-	AA	AA	AA	BB	AA	AA	AA	AA	-	-	AA	AA	-	BB	AA	AA	AA	AA	AA	AA	AA	AA	BB	BB	AA	AA	BB	AA	AA	AA	AB	AA	AA
wd5002636	5	13.5	AA	-	-	AA	AA	AA	BB	-	AA	AA	BB	AA	AA	AA	AA	-	BB	AA	AA	AA	AA	BB	AA	AB	AA	-	AA	AA	AA	AA	AA	AA	AA	AA	AA	AA	AA	AA	AA	AA	AA	AA	AA	AA	AA	AA	AA
id5001470	5	14.2	-	AA	-	AA	-	-	BB	AA	AA	AA	BB	-	AA	AA	AA	AA	-	AA	AA	AA	AA	BB	AA	AA	AA	AA	AA	AA	AA	AA	AA	-	AA	AA	AA	AA	AA	AA	AA	AA	AA	AA	AA	-	AA	-	AA
id5004295	5	25.5	AA	AA	-	AA	AA	AA	AA	AA	AA	AA	AA	-	AA	-	AA	AA	AA	AA	AA	AA	AA	AA	AA	-	AA	AA	BB	AA	AA	BB	AA	AA	AA	AA	AA	AA	AA	AA	AA	AA	AA	AA	AB	AA	BB	AA	AA
id5006116	5	38.9	AA	AA	AA	BB	AA	BB	AA	-	AA	AA	AA	AA	AA	AA	AA	AB	AB	AA	AA	AA	AA	AA	AA	AB	AA	BB	AA	AA	AA	AA	-	AA	AA	AA	AA	AA	AA	AA	AA	AA	AA	AA	AA	AB	AA	AA	AA
id5007323	5	43.2	AA	AA	AA	AB	AA	AA	AA	-	AA	AA	AA	AA	AA	AA	AA	-	AA	AA	AA	AA	AA	AA	AA	-	AA	BB	AA	AA	AA	AA	AA	AA	AA	AA	AA	AA	AA	AA	AA	AA	AA	AA	AA	-	AA	-	AA
id5003638	5	45.9	AA	AA	-	-	-	BB	BB	AA	AA	AA	BB	-	AA	AA	AA	AB	AB	AA	AA	AA	AA	BB	AA	AB	-	-	AA	AA	AA	AA	AB	-	-	AA	AA	-	AA	AA	AA	AA	AA	AA	AA	-	AA	AA	AA
id5001772	5	48.3	AA	AA	AA	AA	AA	AA	AA	-	AA	AA	AA	AA	AA	AA	AA	-	AB	AA	AA	AA	AA	AA	AA	-	AA	AA	AA	AA	AA	AA	-	AA	AA	AA	AA	AA	AA	AA	AA	AA	AA	AA	AA	AA	AA	-	AA
id5014947	5	49.1	AA	BB	-	-	-	-	AA	-	AA	-	AA	-	AA	-	-	AA	-	AA	-	AA	AA	AA	AA	AA	AA	-	AA	AA	AA	AA	AA	-	-	AA	AA	BB	AA	AA	AA	AA	AA	-	AA	-	AA	BB	-
id5013100	5	50.6	AA	AA	AA	-	-	-	AA	AB	AA	AB	AA	BB	AA	AA	AB	AA	AB	AA	AB	AA	BB	AA	-	AA	AA	BB	AA	AA	BB	AA	-	BB	-	AA	AA	-	AA	AA	AA	AA	AA	-	AA	AA	AA	AA	AA
id6000009	6	0	AA	AA	BB	BB	-	BB	AA	BB	AA	AA	AA	AB	AA	AA	AA	AB	BB	AA	BB	AA	BB	AA	BB	AB	BB	BB	AB	AA	AA	AA	BB	AB	AA	AB	BB	AB	BB	AA	BB	AA	AA	-	-	-	AA	AB	BB
id6000859	6	12.5	AA	AA	BB	-	-	AA	AA	BB	AA	AA	AA	AB	AA	AA	AA	AB	AA	AA	AB	AA	BB	AA	-	AA	BB	AA	AB	AA	AA	AA	-	-	AA	AB	BB	AB	BB	AA	BB	AA	AA	BB	-	-	AA	AA	BB
id6001960	6	26.2	-	AA	AA	AB	AA	BB	BB	-	AA	AA	BB	-	AB	AB	AA	AB	AA	AA	AB	AA	BB	BB	-	AA	BB	AA	AB	AA	AA	AA	-	BB	AA	AA	AA	AA	AB	-	AB	AA	AA	BB	-	AA	AA	-	BB
id6002884	6	35.9	-	AA	AA	-	-	BB	BB	AA	AA	AA	BB	AB	AB	AB	AA	AB	BB	AA	AA	AA	BB	BB	-	AB	BB	AA	AA	AA	AA	AA	AB	BB	AA	AA	AA	AA	AB	AA	BB	AA	AA	AB	-	AB	AA	AA	AA
id6004029	6	61.3	-	AA	AA	-	-	AA	BB	AA	AA	AA	BB	BB	AB	AB	AA	AB	AA	AA	AB	AA	AB	BB	-	AA	AA	BB	AA	AA	AB	AA	-	BB	AA	AA	AA	AA	-	AB	AB	AA	BB	AB	-	AA	AA	AA	AA
id6004850	6	75.3	-	AA	AA	BB	AA	AB	-	-	AA	AA	BB	BB	AB	AB	AA	AB	BB	AA	AB	AA	AB	BB	-	AB	AA	BB	AA	AA	AB	AA	-	BB	AA	AA	AA	AA	AA	AB	AB	AA	-	AB	AB	AB	AA	AA	AA
id6006336	6	90.4	-	AA	AA	AA	AA	BB	BB	-	AA	AA	BB	AB	-	-	AA	AA	BB	AA	AA	AA	AA	BB	AA	BB	AA	AA	AA	AA	AA	AA	AA	AA	AA	AA	AA	AA	AA	AA	AB	AA	AA	AB	AB	AA	AA	-	AA
id6009055	6	96.1	-	AA	AA	AA	AA	AA	BB	-	AA	AA	BB	AB	AB	-	AA	AA	BB	AA	AA	AA	AA	BB	AA	-	AA	BB	AA	AA	AA	-	AA	AA	AA	AA	AA	AA	AA	AA	AA	AA	AA	AB	AB	AA	AA	AA	AA
ud6000218	6	112	AA	AA	AA	AB	AA	BB	AA	AB	AA	AA	AA	AA	AA	AB	AA	AA	BB	AA	AA	AA	AA	AA	AA	BB	AA	AA	AA	AA	AA	AA	AB	AA	AA	AA	AA	AA	AA	AA	AA	AA	AA	AA	AA	AA	AA	AA	AA
id6015035	6	115.2	AA	AA	AA	AA	AA	AA	BB	-	AA	AA	BB	AA	AA	AA	AA	-	-	AA	AA	AA	AA	BB	AA	AA	AA	AA	AA	AA	AA	AA	AA	AA	AA	AA	AA	AA	AA	AA	AA	AA	AA	AA	AA	-	AA	AA	AA
id6010515	6	116.2	AA	AA	AA	AA	AA	AA	BB	-	AA	AA	BB	AA	AA	AA	AA	AA	BB	AA	AA	AA	AA	BB	AA	AB	AA	BB	AA	AA	AA	AA	AA	AA	AA	AA	AA	AA	AA	AA	AA	AA	AA	AA	AA	AA	-	AA	AA
id6011613	6	117.1	AA	AA	AA	AA	-	BB	BB	-	AA	AA	BB	AA	AA	-	AA	-	BB	AA	AA	AA	AA	BB	AA	AB	AA	BB	AA	AA	AA	AA	-	AA	AA	AA	AA	AA	AA	AA	AA	AA	AA	AA	AA	AA	AA	-	AA
id6010576	6	117.8	AA	AA	-	-	-	AA	BB	AB	AA	-	BB	AA	AA	AA	AA	AB	BB	AA	AA	AA	AA	BB	AA	BB	AA	-	AA	AA	AA	AA	AB	-	AA	AA	AA	AA	AA	AA	AA	AA	AA	AA	AA	-	AA	AA	AA
id6007312	6	118.7	AA	AA	AA	AA	AB	AA	BB	AB	AA	AA	BB	AA	AA	AA	AA	AA	BB	AA	AA	AA	AA	BB	AA	-	AA	BB	AA	AA	AA	AA	AA	AA	AA	AA	AA	AA	AA	AA	AA	AA	AA	AA	AA	AA	AA	-	AA
id6012967	6	127.5	AA	AA	AA	AA	AA	AA	AA	AA	AA	AA	AA	-	AB	AA	AA	AA	AB	AA	AA	AA	AA	AA	AA	-	AA	BB	AA	AA	AA	AA	AA	AA	AA	AA	AA	AA	AA	AA	AA	AA	AA	AA	AB	AA	BB	AA	AA
id6012115	6	136.1	AA	AA	AA	AA	-	BB	AA	AA	AA	AA	AA	AB	AB	-	AA	-	AA	AA	AA	AA	AA	AA	AA	BB	AA	AA	AA	AA	AA	AA	AA	AA	AA	AA	AA	AA	AA	AA	AA	AA	AA	AA	AB	AA	BB	AA	AA
id6014475	6	149.9	AA	AA	AA	AA	AA	-	AA	AA	AA	AA	AA	AB	AB	-	AA	-	-	AA	AA	AA	AA	AA	AA	-	AA	AA	AB	AA	AA	BB	AA	-	AA	AA	AA	AA	AA	AA	AA	AA	AA	AA	AB	AA	BB	-	AA
id7000063	7	0	AA	BB	AA	BB	AA	BB	-	-	AA	AA	BB	-	AB	-	AA	AA	AA	AB	AA	AA	AA	BB	AA	-	BB	AB	AB	AA	AA	BB	-	AA	AA	AA	AA	AA	BB	BB	AA	BB	AA	AA	AB	AB	BB	BB	BB
id7000477	7	24.9	AA	AA	AA	AA	AB	AA	AA	-	AA	AA	-	AB	AA	BB	AA	AA	AA	AB	AA	AA	BB	AA	-	AA	AA	AA	AA	AA	AB	BB	AB	AB	AB	AA	AA	AA	BB	BB	AA	AB	AA	AB	AB	AA	-	AA	BB
id7001246	7	47.3	-	AA	AA	AA	AA	AA	AA	-	AA	AA	AA	AB	AB	BB	AA	-	AA	BB	AA	AA	BB	AA	AA	AA	AA	AA	AB	-	AB	AA	AB	BB	-	AA	AA	AA	AA	AA	AA	AA	AA	BB	AB	AA	AA	AA	AA
id7002801	7	62.9	BB	BB	AA	-	AB	AA	BB	-	AA	AA	BB	AB	AA	AA	AA	AA	AB	BB	AA	AA	AA	BB	AA	-	AA	-	AB	AA	AA	BB	-	AA	AA	AA	AA	AA	AA	AA	AA	AA	AA	AB	AB	AA	AA	AB	AA
id7002848	7	64.8	BB	BB	AA	BB	AB	BB	BB	AB	AA	AA	BB	AB	AA	AB	AA	AA	AB	BB	-	AA	AA	BB	AA	BB	AA	-	AB	AA	AA	BB	AB	AA	AA	AA	AA	AA	AA	AA	AA	AA	AA	-	AB	AA	AA	AB	AA
id7002907	7	83.3	AA	AA	AA	BB	AA	BB	BB	-	AA	AA	BB	AA	AA	-	AA	AB	AB	AA	AA	AA	AA	BB	AA	-	AA	-	AA	AA	AA	AA	-	AA	AA	AA	AA	AA	AA	AA	AA	AA	AA	AA	AA	AA	AA	-	AA
id7002711	7	86.8	AA	BB	AA	-	AA	BB	AA	AA	AA	AA	AA	AA	AA	AA	AA	AB	BB	AA	AA	AA	AA	AA	AA	-	AA	BB	AA	AA	AA	AA	AB	AA	AA	AA	AA	AA	AA	AA	AA	AA	AA	AA	AA	AA	AA	-	AA
id7003271	7	91	AA	BB	AA	AB	AB	BB	BB	-	AA	AA	BB	AA	AA	-	AA	AB	BB	AA	AA	AA	AA	BB	AA	BB	AA	BB	AA	AA	AA	AA	AB	AA	AA	AA	AA	AA	AA	AA	AA	AA	AA	AA	AA	AA	AA	-	AA
id7002946	7	95	AA	BB	-	-	AA	AA	AA	AA	AA	-	AA	-	AA	AA	AA	AA	-	AA	AA	AA	AA	AA	AA	AA	AA	-	AA	AA	AA	AA	AB	-	AA	AA	AA	AA	AA	AA	AA	AA	AA	AA	AA	-	AA	AB	AA
id7003047	7	96.9	AA	BB	AA	-	AA	AA	AA	AA	AA	AA	AA	AA	AA	AB	AA	-	-	AA	AA	AA	AA	AA	AA	AA	AA	AB	AA	AA	AA	AA	AA	AA	AA	AA	AA	AA	AA	AA	AA	AA	AA	AA	AA	AA	AA	-	AA
id7003043	7	98.8	AA	BB	-	-	AA	AA	AA	AA	AA	AA	AA	-	AA	BB	-	BB	-	-	AA	-	AA	AA	AA	AA	AA	-	AA	AA	AA	AA	AA	-	-	AA	AA	AA	-	AA	AA	AA	-	-	AA	-	AA	BB	AA
ud7001328	7	99.4	-	AA	AA	-	-	AA	AA	AA	AA	AA	AA	-	AA	-	AA	AA	-	BB	-	AA	AA	AA	AA	AA	AA	-	-	AA	AA	BB	-	AA	AA	AA	-	AA	AA	AA	AA	AA	AA	-	-	AA	AA	-	-
id7005631	7	107.4	AA	BB	AA	-	-	AA	BB	BB	AA	AA	BB	BB	AA	BB	AA	BB	AA	AA	AB	BB	AA	BB	AB	AB	AA	AA	AA	AA	AA	AA	-	AA	AA	AB	-	AA	AA	AA	AA	AA	AA	AB	AA	-	AA	AA	AA
id7004930	7	137.5	BB	AA	AA	AB	-	-	AA	AA	AA	AA	-	BB	AA	-	AA	-	AA	AA	BB	AB	AA	AA	-	-	AA	AA	BB	AA	AA	AB	AB	AB	AA	BB	-	AA	BB	AB	AA	AB	BB	-	AA	-	AA	-	BB
id7004343	7	151.5	BB	AA	AA	AB	AB	AA	AA	AA	AA	AB	AA	BB	AA	AB	BB	AB	AA	AA	AB	-	AA	AA	-	-	AA	AA	BB	AA	AA	AB	AB	BB	AB	BB	-	AA	BB	AB	AA	AA	BB	AB	AA	AB	AB	AA	BB
id7003702	7	172	-	BB	AA	BB	BB	BB	BB	BB	AA	AB	BB	AB	AA	AB	BB	BB	BB	AA	AA	BB	AA	BB	AA	BB	AA	BB	AB	AA	AA	AB	-	BB	-	AB	BB	AA	BB	AB	AA	AA	BB	BB	AA	AB	AB	-	AA
id8000337	8	0	AA	AA	AA	BB	AA	AA	AA	AA	AA	AA	AA	AA	AA	AA	AA	AA	-	AA	AA	AA	AA	AA	AA	-	AA	-	AA	AA	AA	AA	AA	AA	AA	AA	AA	AA	AA	AA	AA	AA	AA	AA	AA	AA	AA	AB	AA
id8000628	8	1.5	AA	AA	AA	BB	AA	AA	AA	AA	AA	AA	AA	AA	AA	AA	AA	AA	AA	AA	AA	AA	AA	AA	AA	AA	AA	AA	AA	AA	AA	AA	AA	AA	AA	AA	AA	AA	AA	AA	AA	AA	AA	AA	AA	AA	AA	BB	AA
id8000011	8	17.2	AA	AA	AA	-	-	BB	BB	-	AA	AA	BB	AB	AA	BB	AA	BB	AB	AA	AB	AB	BB	BB	-	BB	AA	BB	AA	AA	BB	AA	AB	AA	-	AA	AA	BB	AA	AA	AA	-	AA	AB	AA	AB	AA	AB	AA
id8000944	8	29.6	AA	BB	AA	-	BB	AA	BB	-	AA	AB	BB	AB	AA	BB	BB	AB	AB	AA	-	AB	AB	BB	-	AA	AA	AB	AA	AA	BB	AA	AB	AB	BB	AB	AA	AA	AA	AA	AA	-	AA	AB	AA	AB	AA	-	AA
id8001604	8	36.3	AA	BB	AA	BB	AB	AA	BB	BB	AB	BB	-	AB	AA	BB	BB	AB	AB	AA	AA	AB	AA	BB	-	-	BB	AB	AA	AA	AB	AA	AB	-	BB	AA	AA	AA	AA	AA	AA	AA	AA	AB	AA	AB	AA	AA	AA
id8002098	8	41	AA	BB	AA	AB	-	BB	BB	BB	AB	BB	BB	AB	AA	AB	BB	AB	BB	AA	AA	AB	AA	BB	BB	AB	BB	-	AA	AA	AB	AA	-	-	BB	AA	AA	AA	AA	AA	AA	AA	AA	AB	AA	AB	AA	AA	AA
id8002216	8	47.6	AA	AB	AA	AA	-	AA	AA	BB	AB	BB	AA	BB	AA	AB	BB	AB	AA	AA	AA	AB	AA	AA	-	AB	BB	-	AA	AA	AB	AA	-	AA	BB	BB	-	AA	AA	AA	AA	AA	AA	AB	AA	-	AA	AA	AA
id8002632	8	57.5	AA	-	AA	-	AB	BB	BB	AA	AA	AA	BB	AA	AA	-	AA	AB	-	AA	AA	AA	AA	BB	AA	-	AA	BB	AA	AA	AA	AA	AB	AA	AA	AA	AA	AA	AA	AA	AA	AA	AA	AA	AA	AA	AA	AA	AA
id8002841	8	58.1	AA	AB	AA	-	AB	BB	BB	AA	AA	AA	BB	AA	AA	AB	AA	AB	AB	AA	AA	AA	AA	BB	AA	BB	AA	BB	AA	AA	AA	AA	AB	AA	AA	AA	AA	AA	AA	AA	AA	AA	AA	AA	AA	AA	AA	AA	AA
id8002893	8	58.4	AA	-	AA	BB	AB	BB	BB	AA	AA	AA	BB	AA	AA	-	AA	AB	AB	AA	AA	AA	AA	BB	AA	BB	AA	-	AA	AA	AA	AA	-	AA	AA	AA	AA	AA	AA	AA	AA	AA	AA	AA	AA	AA	AA	AA	AA
id8004692	8	60.4	AA	BB	AA	BB	AA	BB	BB	-	AA	AA	BB	AA	AA	AA	AA	-	BB	AA	AA	AA	AA	BB	AA	-	AA	BB	AA	AA	AA	AA	-	AA	AA	AA	AA	AA	AA	AA	AA	AA	AA	-	AA	-	AA	-	AA
id8005525	8	65.3	AA	AA	AA	AA	AA	BB	AA	BB	AA	BB	AA	AB	AA	-	BB	-	BB	AA	AA	AA	AA	AA	AA	-	AA	-	AA	AA	AA	AA	AA	AA	BB	AA	AA	AA	AA	AA	AA	AA	AA	-	AA	-	AA	-	AA
id8005445	8	66.6	AA	BB	AA	-	-	BB	AA	BB	AA	BB	AA	AB	AA	-	BB	AB	AB	AA	AA	AA	AA	AA	AA	BB	AA	BB	AA	AA	AA	AA	AA	AA	BB	AA	AA	AA	AA	AA	AA	AA	AA	-	AA	AB	AA	AA	AA
id8006885	8	70	AA	AA	AA	BB	AB	BB	BB	-	AA	AA	BB	AA	AA	AA	AA	-	-	AA	AA	AA	AA	BB	AA	BB	AA	BB	AA	AA	AA	AA	AA	AA	AA	AA	AA	AA	AA	AA	AA	AA	AA	AA	AA	AB	AA	BB	AA
id8007265	8	70.9	AA	AA	AA	-	AA	BB	BB	-	AA	AA	BB	AA	AA	AA	AA	AA	AA	AA	AA	AA	AA	BB	AA	BB	AA	BB	AA	AA	AA	AA	AA	AA	AA	AA	AA	AA	AA	AA	AA	AA	AA	AA	AA	AB	AA	-	AA
id8006997	8	71.9	AA	AB	AA	BB	-	BB	BB	-	AA	AA	BB	AA	AA	-	AA	-	-	AA	AA	AA	AA	BB	AA	BB	AA	BB	AA	AA	AA	AA	AA	AA	AA	AA	AA	AA	AA	AA	AA	AA	AA	AA	AA	AB	AA	AB	AA
id8006881	8	81.8	AA	-	-	BB	AB	BB	BB	-	BB	-	BB	-	AA	AB	AB	AB	BB	AA	AB	-	AA	BB	AB	BB	BB	BB	AA	AA	AA	AA	AB	AA	-	BB	AA	BB	AA	AA	AA	AA	AA	AA	AA	-	AA	-	AA
ud8001656	8	84.4	AA	AB	-	BB	-	AA	AA	-	BB	-	AA	-	AA	AB	AB	-	AB	AA	AB	-	AA	AA	AB	-	-	-	AA	AA	AA	AA	AB	-	-	BB	AA	-	AA	AA	AA	AA	AA	AA	AA	-	AA	BB	AA
id8007977	8	92	AA	AA	BB	-	-	AA	AA	AA	BB	AB	AA	BB	AA	AB	AA	AB	BB	AA	-	AB	AA	AA	AA	AB	BB	-	AA	AA	AA	AA	BB	AA	AA	BB	BB	BB	AA	AA	AA	AA	AA	AA	AA	BB	AA	AB	-
id8007896	8	94.9	AA	AB	BB	AB	AB	AA	AA	AA	BB	-	AA	-	AA	AB	AA	BB	AB	AA	AB	AB	AA	AA	AA	AB	BB	AA	AA	AA	AA	AA	BB	AA	AA	BB	BB	BB	AA	AA	AA	AA	AA	AA	AA	-	AA	AA	AA
id8007471	8	98	-	AB	-	BB	-	BB	BB	-	BB	-	BB	-	AA	AB	AA	-	AB	AA	AA	AB	AA	BB	AA	AA	BB	-	AA	AA	AA	AA	BB	-	-	BB	BB	BB	AA	AA	AA	AA	AA	AA	AA	-	AA	-	AA
id8007252	8	102.9	-	AA	-	BB	AA	BB	BB	-	BB	-	BB	-	AA	AB	AA	-	AB	AA	AB	AB	AA	BB	AB	-	BB	-	AA	AA	AA	AA	BB	-	AB	BB	AA	BB	AA	AA	AA	AA	AA	AA	AA	-	AA	-	AA
id9000064	9	0	BB	AA	AB	AB	AB	AA	AA	AB	AB	AA	AA	BB	AA	BB	AA	AB	AB	AA	AB	BB	AA	AA	AB	AB	AA	AA	AA	AA	BB	BB	AA	BB	AA	AA	AA	AB	AA	AA	AA	AB	BB	BB	AA	AA	AA	AB	AA
id9001308	9	12.4	BB	AA	AA	AB	AA	AA	AA	AB	AB	AA	AA	BB	AA	AB	AA	AA	AA	AA	-	BB	AA	AA	AB	AA	AA	AA	AA	AA	BB	BB	AA	BB	AA	AA	-	AA	AA	AA	-	AA	BB	AB	AA	AA	AA	AB	AA
id9003188	9	33.6	AA	AA	AA	AB	AA	AB	BB	AA	AA	AA	BB	AA	AA	-	AA	-	AB	AA	AA	AA	AA	BB	-	AB	AA	BB	AA	AA	AA	AA	AA	AA	AA	AA	AA	AA	AA	AA	AA	AA	AA	AA	AA	AA	AA	AA	AA
id9002721	9	34.8	AA	AA	AA	AB	AA	AB	BB	-	AA	AA	BB	AA	AA	-	AA	-	AB	AA	AA	AA	AA	BB	AA	-	AA	AB	AA	AA	AA	AA	AA	AA	AA	AA	AA	AA	AA	AA	AA	AA	AA	AA	AA	AA	AA	AA	AA
id9002357	9	39.9	AA	AA	AA	AB	-	AB	AA	AA	AA	AA	AA	AA	AA	AA	AA	AA	AA	AA	AA	AA	AA	AA	AA	AB	AA	AB	AA	AA	AA	AA	AA	AA	AA	AA	AA	AA	AA	AA	AA	AA	AA	AA	AA	AA	AA	-	AA
id9004100	9	46.8	AA	-	AA	AB	-	AA	BB	-	AA	AA	BB	AB	AA	BB	AA	AA	-	AA	AA	AA	BB	BB	AA	AB	AA	-	AA	-	AA	AA	AA	BB	AA	AA	AA	AA	-	AA	AA	AA	AA	AB	AA	-	AA	AB	AA
id9004727	9	51.1	AA	BB	AA	-	AB	AA	BB	AB	AA	AA	BB	AA	AA	AA	AA	AA	BB	AA	AA	AA	AA	BB	AA	AB	AA	BB	AA	AA	AA	AA	AA	AA	AA	AA	AA	AA	AA	AA	AA	AA	AA	AA	AA	AA	AA	-	AA
id9006377	9	52.4	AA	BB	AA	BB	AA	BB	BB	-	AA	AA	BB	-	AA	BB	AA	-	BB	AA	AA	AA	BB	BB	AA	-	AA	BB	AA	AA	BB	AA	-	BB	AA	AA	AA	AA	AA	AA	AA	AA	AA	AA	AA	AA	AA	-	AA
id9007259	9	54.1	AA	BB	AA	-	AB	BB	AA	AB	AA	AA	AA	AB	AA	BB	AA	BB	AA	AA	AA	AA	BB	AA	AA	BB	AA	BB	AA	AB	BB	AA	-	BB	AA	AA	AA	AA	AA	AA	AA	AA	AA	-	AA	AA	AA	AA	AA
id9006995	9	59.9	AA	AA	AA	-	AA	AA	AA	AA	AA	AA	AA	-	AA	BB	AA	-	AA	AA	AA	AA	BB	AA	AA	AA	AA	AA	AA	AB	BB	AA	AB	-	AA	AA	AA	AA	AA	AA	AA	AA	AA	AA	AA	-	AA	-	AA
id10000391	10	0	AA	BB	AB	AB	AA	AA	AA	-	AA	AA	AA	-	AA	BB	AA	AA	AB	-	AB	BB	BB	AA	AB	-	BB	BB	AA	AA	BB	AA	AA	BB	BB	AB	AB	AA	AA	AA	AA	AA	AA	AB	AA	AB	AA	AB	AA
id10001118	10	5	AA	BB	BB	BB	AA	BB	BB	AB	AA	AA	BB	AB	AA	AB	AA	AB	BB	AA	-	BB	BB	BB	AB	-	BB	BB	AA	AA	BB	AA	-	BB	-	-	-	AA	AA	AA	AA	AA	AA	-	AA	-	AA	BB	AA
id10001636	10	10.9	AA	BB	BB	BB	AB	BB	BB	AB	AA	AA	BB	AB	AA	BB	AA	AB	AB	AA	AB	BB	BB	BB	AB	AB	BB	BB	AA	AA	BB	AA	AB	BB	-	AB	AB	AA	AA	AA	AA	AA	AA	AB	AA	AA	AA	-	AA
id10002779	10	21	AA	-	AA	AB	AA	BB	-	AA	AA	AA	BB	AA	AA	AA	AA	-	-	AA	AA	AA	AA	BB	AA	-	AA	-	AA	AA	AA	AA	-	AA	AA	AA	AA	AA	AA	AA	AA	AA	AA	AA	AA	AA	AA	AA	AA
id10003620	10	33.1	AA	BB	-	AA	AA	BB	AA	BB	AA	AA	AA	BB	AA	-	AA	AB	AA	AA	AB	BB	BB	AA	AA	-	BB	BB	AA	AA	BB	AA	AB	AA	AA	BB	AB	AA	AA	AA	AA	AA	AA	AB	AA	AA	AA	AA	AA
id10004477	10	43	AA	BB	BB	AB	AB	AA	BB	AB	AA	AB	BB	BB	AA	AB	AB	AB	BB	AA	AB	BB	BB	BB	AA	AB	BB	AB	AA	AA	BB	AA	BB	AA	AA	BB	AA	AA	AA	AA	AA	AA	AA	AB	AA	AB	AA	AA	AA
id10006250	10	69.3	-	AA	BB	AA	AB	AA	BB	AA	BB	AB	BB	BB	AA	AA	-	-	AA	AA	AB	BB	BB	BB	AB	AA	BB	AA	AA	-	AA	-	BB	AA	AA	BB	AA	AA	AB	AA	AA	AA	AA	AA	AB	AB	AA	-	AB
id11000855	11	0	AA	BB	AA	BB	AA	AB	BB	AA	BB	BB	BB	BB	AA	AB	BB	AB	AB	AA	AA	AA	AB	BB	AB	AB	BB	AA	AA	AA	BB	AA	BB	BB	AB	AB	BB	AA	AA	AA	AA	AA	AA	AA	AA	AB	AA	-	AA
id11001535	11	14.1	AA	AA	BB	-	AA	AA	AA	AA	AB	AA	AA	AB	AA	-	AA	AA	AA	AA	AA	AA	AA	AA	AB	AA	AA	AA	AA	AA	AA	AA	AA	AA	AA	AB	BB	AB	AA	AA	AA	AA	AA	AA	AA	AA	AA	-	AA
id11002304	11	15.4	AA	AA	BB	BB	AA	AA	AA	AA	-	AA	AA	-	AA	-	AA	AA	-	AA	AA	AA	AA	AA	AA	-	AA	AA	AA	AA	AA	AA	AA	AA	AA	AA	BB	BB	AA	AA	AA	AA	AA	AA	AA	-	AA	BB	AA
id11002801	11	17.4	AA	AA	AA	AA	AB	AA	AA	AA	AA	AA	AA	AA	AA	AA	AA	AA	-	AA	AA	AA	AA	AA	AA	AB	AA	AA	AA	AA	AA	AA	AA	AA	AA	AA	AA	AA	AA	AA	AA	AA	AA	AA	AA	AA	AA	AA	AA
id11006765	11	21.7	AA	AA	AA	-	AA	BB	BB	AA	AA	AA	BB	AA	AA	AA	AA	AB	-	AA	AA	AA	AA	BB	AA	-	AA	BB	-	AA	AA	AA	AA	AA	AA	AA	AA	AA	AA	AA	AA	AA	AA	AA	AA	AA	AA	AA	AA
id11006588	11	25.7	-	BB	AA	BB	AA	BB	BB	AB	AA	AA	BB	AA	AA	AB	AA	AB	BB	AA	AA	AA	AA	BB	AA	-	AA	BB	AA	AA	AA	AA	AB	AA	AA	AA	AA	AA	AA	AA	AA	AA	AA	AA	AA	AA	AA	AA	AA
id11004542	11	30.3	AA	BB	-	AA	AB	BB	AA	AB	AA	AA	AA	AA	AA	AA	AA	AA	AA	AA	AA	AA	AA	AA	AA	-	AA	BB	AA	AA	AA	AA	AB	AA	AA	AA	AA	AA	AA	AA	AA	AA	AA	AA	AA	AA	AA	AA	AA
id11008525	11	33.8	AA	BB	AA	-	-	AA	AA	-	AA	AA	AA	AA	AA	AA	AA	AA	AA	AA	AA	AA	AA	AA	AA	AA	AA	BB	AA	AA	AA	AA	AA	AA	AA	AA	AA	AA	AA	AA	AA	AA	AA	AA	AA	AA	AA	-	AA
id11009930	11	35	AA	BB	-	AA	AA	BB	AA	AA	AA	AA	AA	AA	AA	AA	-	AA	AB	AA	AA	AA	AA	AA	AA	AA	-	AA	AA	AA	AA	AA	AA	AA	-	AA	-	AA	AA	AA	AA	AA	AA	AA	AA	AA	AA	-	AA
id11009456	11	36.7	AA	AA	AA	-	AA	AA	BB	-	AA	AA	BB	AA	AA	-	AA	AA	BB	AA	AA	AA	AA	BB	AA	BB	AA	AA	AA	AA	AA	AA	AA	AA	AA	AA	AA	AA	AA	AA	AA	AA	AA	AA	AA	AA	AA	AA	AA
id11010897	11	40.4	AA	AB	-	AB	-	BB	AA	-	AA	AA	AA	AA	AA	AB	AA	AA	AB	AA	AA	AA	AA	AA	AA	AA	AA	AA	AA	AA	AA	AA	AA	AA	AA	AA	AA	AA	AA	AA	AA	AA	AA	AA	AA	AA	AA	AA	-
id11011505	11	46.8	AA	AB	BB	AB	AB	BB	BB	AB	AB	AA	BB	AB	AA	AA	AA	AA	BB	AA	AB	BB	AA	BB	AA	BB	BB	BB	AA	AB	AA	AA	AA	AA	AA	BB	BB	AA	AA	AA	AA	AA	AA	AA	AA	AA	AA	-	AA
id11009197	11	56.6	AA	BB	BB	AB	AB	BB	-	AB	AA	BB	AB	AB	AA	AB	BB	AA	BB	AA	AB	AB	AA	-	AA	BB	AA	BB	AA	AB	AA	AA	AA	AA	BB	AB	BB	AB	AA	AA	AA	AA	AA	AA	AA	AB	AA	AA	AA
ud11000372	11	71.9	AA	AA	BB	-	-	AA	AA	-	AB	AA	AA	-	AA	-	AA	AB	AA	AA	AA	AA	AA	AA	AA	AA	AA	AA	AA	AA	AA	AA	-	AA	AA	AA	BB	AB	AA	AA	AA	AA	AA	AA	AA	AA	AA	-	AA
wd11000063	11	86.2	AA	BB	AA	BB	AA	AA	BB	AA	BB	BB	BB	BB	AA	AB	-	-	AA	AA	AA	AA	BB	BB	AB	AB	BB	AB	AA	AA	BB	AA	BB	BB	AA	AB	BB	AB	AA	AA	AA	AA	AA	AA	AA	AB	AA	-	AA
id12002057	12	0	AA	AB	-	AB	AA	AA	-	AB	BB	-	AA	BB	AB	AB	AA	AB	-	AA	AB	AB	AB	AA	AA	AA	BB	BB	AA	AA	BB	AA	AB	BB	-	BB	BB	BB	AB	AB	AA	AB	AB	AB	AB	AB	AA	AA	AA
id12001582	12	13.8	AA	AA	AA	AA	AA	AA	BB	-	BB	AA	BB	BB	AB	-	AA	-	AA	AA	-	-	AB	BB	AA	AA	BB	-	AA	AA	BB	AA	-	BB	AA	BB	-	BB	AB	AB	AA	AB	-	-	AB	-	AA	-	AA
id12005302	12	36.6	AA	AB	AA	AB	-	BB	BB	-	AA	AA	BB	AA	AA	AA	AA	AB	BB	AA	AA	AA	AA	BB	AA	-	AA	AA	AA	AA	AA	AA	-	AA	AA	AA	AA	AA	AA	AA	AA	AA	AA	AA	AA	AB	AA	-	AA
id12005428	12	37.6	AA	-	AA	-	-	AA	BB	-	BB	-	BB	BB	-	-	AA	-	BB	AA	-	AA	-	BB	AA	AA	BB	BB	-	AA	-	AA	-	BB	-	BB	BB	BB	-	-	BB	AA	-	-	AA	BB	-	-	AA
id12007081	12	37.6	AA	AA	AA	-	AA	AA	BB	-	AA	AA	BB	-	AA	AA	AA	-	BB	AA	AA	AA	AA	BB	AA	AA	AA	BB	AA	AA	AA	AA	AA	AA	AA	AA	AA	AA	AA	AA	AA	AA	AA	AA	AA	-	AA	AA	AA
id12006198	12	44.7	AB	AA	AA	AA	AA	AA	AA	AA	BB	AB	AA	BB	AB	AB	AA	AB	AA	AA	AB	AA	AB	AA	AA	AA	BB	AA	AB	BB	AB	AA	AB	AB	AB	BB	BB	BB	AB	-	BB	AA	AB	AA	AA	AB	AB	AA	AA
id12006515	12	49.9	AA	AA	-	AA	AA	AA	AA	AA	BB	AB	AA	BB	AB	AB	AA	AB	AA	AA	AB	AA	AB	AA	AA	AA	BB	AA	AB	BB	AA	AA	AA	AB	-	BB	AB	BB	AB	AB	AA	AA	AB	AA	AA	AB	AB	AA	AA
id12000292	12	87.8	AA	AA	AA	AB	AB	AA	AA	AB	AA	AA	AA	AB	AB	BB	AA	AB	AA	AB	BB	AB	AB	AA	BB	AA	AB	AA	AB	AA	BB	AA	-	AA	AA	AB	AA	BB	AA	AB	AA	AA	AA	AB	AB	AB	AA	-	BB
id12007577	12	127	AA	AA	AB	AB	AB	AB	AA	AB	BB	AB	AA	BB	AB	AA	AA	BB	-	AA	AB	AA	AB	AA	AA	AA	BB	AA	AB	AB	AA	AA	AB	AB	AB	AB	AA	AA	AA	AB	AA	AA	AA	AA	AA	AB	AB	AA	AA
id12007161	12	137.9	AA	AA	AA	AB	AA	BB	-	AB	BB	AB	BB	BB	AB	AB	AA	BB	BB	AA	AB	AA	AA	BB	AA	BB	BB	BB	AB	BB	AA	AA	-	AB	-	AB	AB	AA	AA	-	AA	AA	-	AA	AA	-	-	AA	AA
ud12001360	12	153.4	AA	AA	-	-	-	AA	BB	AA	BB	-	BB	-	BB	AB	AA	BB	BB	AA	BB	AA	BB	BB	AA	AA	BB	-	AA	BB	AA	AA	AB	-	-	BB	AA	-	-	BB	AA	AA	AA	AA	AA	-	BB	BB	AA
id12007988	12	161.9	AA	AA	AB	AB	AA	BB	BB	AA	BB	AB	BB	BB	AB	-	AA	BB	BB	AA	AB	AA	AB	BB	AA	AA	BB	BB	AA	AB	AA	AA	AB	AB	AB	BB	AA	AA	AA	AA	AA	AA	AA	AA	AA	AB	-	BB	AA
id12008347	12	170.3	AA	AA	-	-	AB	BB	BB	AB	AA	AB	BB	-	AA	-	AA	BB	BB	AA	AB	AA	AB	BB	AA	AA	AA	AA	AA	AB	AA	AA	AB	-	AB	BB	AA	AA	AA	AA	AA	AA	AA	AA	AA	-	AA	AA	AA
id12008700	12	176.1	-	-	-	AA	AA	AA	BB	AB	AA	-	BB	BB	AA	-	AA	BB	BB	AA	AB	AA	AB	BB	AA	BB	AA	AA	AA	AB	AA	AA	AB	AB	-	BB	AA	AA	AA	AA	AA	AA	AA	AA	AA	-	AA	-	AA
id12009243	12	193.8	AA	-	-	AA	-	AA	AA	-	AA	-	AA	-	AA	-	AA	-	-	AA	AA	AA	AA	AA	AA	BB	-	-	AA	AA	AA	AA	AA	-	-	AA	AA	-	AA	AA	AA	AA	-	AA	AA	-	AA	AA	AA
id12009407	12	200.5	AA	AB	AA	-	-	BB	AA	AB	AA	AA	AA	AB	AA	-	AA	AA	BB	AA	AA	AA	AA	AA	AA	-	AA	BB	AA	AA	AA	AA	AA	AA	AA	AA	AA	AA	AA	AA	AA	AA	AA	AA	AA	-	AA	-	AA
ud12000118	12	212.1	AA	AA	AA	AA	-	AA	AA	AB	AA	AA	AA	AA	AA	AA	AA	AB	AB	AA	AA	AA	AA	AA	AA	AA	AA	AA	AA	AA	AA	AA	AA	AA	AA	AA	AA	AA	AA	AA	AA	AA	AA	AA	AA	AA	AA	BB	AA
ud12001525	12	215.9	AA	-	AA	-	AA	BB	AA	-	AA	AA	AA	AA	AA	AA	AA	AB	AB	AA	AA	AA	AA	AA	AA	AA	AA	BB	AA	AA	AA	AA	AA	AA	AA	AA	AA	AA	AA	AA	AA	AA	AA	AA	AA	AA	AA	AB	AA
id12007613	12	220.7	AA	-	AA	AA	AA	BB	AA	AA	AA	AA	AA	AA	AA	AA	AA	AA	BB	AA	-	AA	-	AA	AA	AA	AA	AA	AA	AA	AA	AA	AA	AA	AA	AA	AA	AA	AA	AA	AA	AA	AA	AA	AA	AA	AA	-	AA
id12010012	12	220.7	AA	AA	AA	-	-	AA	AA	-	AA	AA	AA	-	AA	AA	AA	-	BB	AA	AA	AA	AA	AA	AA	AA	AA	AA	AA	AA	AA	AA	AA	-	AA	AA	AA	AA	AA	AA	AA	AA	-	AA	AA	-	AA	AA	AA
[truncated: 288 more columns]
