# Supplementary material for: QTL Hotspots for Early Vigor and Related Traits under Dry Direct-Seeded System in Rice (Oryza sativa L.)
Source: Front Plant Sci. 2017 Mar 2;8:286. doi: 10.3389/fpls.2017.00286 (PMC5332406; doi:10.3389/fpls.2017.00286)
Supplement: Supplementary file 5 [file Table5.XLS]

## Sheet: EV file
			NSEV3	NSEV3	NSEV3	NSEV4	NSEV4	NSEV4	SEV1	SEV1	SEV1	SEV2	SEV2	SEV2
Chromosome	Locus name	Position	CIM (Add effect)	CIM (LOD)	CIM (R^2)	CIM (Add effect)	CIM (LOD)	CIM (R^2)	CIM (Add effect)	CIM (LOD)	CIM (R^2)	CIM (Add effect)	CIM (LOD)	CIM (R^2)
1		110	0.909	2.809	0.05	1.009	1.929	0.034	0.406	0.354	0.006	0.339	0.278	0.005
1		112	0.915	3.064	0.054	1.067	2.049	0.037	0.508	0.479	0.009	0.349	0.314	0.006
1		114	0.905	3.164	0.056	1.112	2.218	0.04	0.587	0.656	0.012	0.345	0.319	0.006
1		116	0.88	3.196	0.057	1.129	2.423	0.043	0.64	0.872	0.016	0.332	0.307	0.006
1		118	0.84	3.183	0.056	1.104	2.642	0.047	0.654	1.114	0.02	0.309	0.283	0.005
1		120	0.781	3.127	0.055	1.029	2.842	0.05	0.621	1.359	0.024	0.275	0.247	0.004
1		122	0.702	3.016	0.053	0.9	2.978	0.053	0.537	1.573	0.028	0.23	0.199	0.004
1		124	0.601	2.817	0.05	0.722	3	0.053	0.406	1.715	0.031	0.171	0.136	0.002
1		126	0.475	2.437	0.043	0.511	2.854	0.051	0.24	1.722	0.031	0.087	0.057	0.001
1		128	0.347	1.674	0.03	0.39	2.699	0.048	0.102	1.407	0.025	-0.086	0.283	0.005
1		130	0.336	1.414	0.025	0.403	2.747	0.049	0.122	1.536	0.028	-0.093	0.38	0.007
1		132	0.333	1.288	0.023	0.417	2.785	0.049	0.141	1.616	0.029	-0.094	0.44	0.008
1		134	0.333	1.206	0.022	0.429	2.817	0.05	0.156	1.674	0.03	-0.094	0.484	0.009
1		136	0.332	1.146	0.021	0.439	2.848	0.051	0.168	1.721	0.031	-0.094	0.516	0.009
1		138	0.329	1.099	0.02	0.443	2.877	0.051	0.175	1.757	0.031	-0.095	0.54	0.01
1		140	0.324	1.061	0.019	0.443	2.902	0.051	0.178	1.782	0.032	-0.097	0.553	0.01
1		142	0.316	1.033	0.019	0.436	2.921	0.052	0.175	1.794	0.032	-0.102	0.556	0.01
1		144	0.303	1.017	0.018	0.421	2.926	0.052	0.167	1.786	0.032	-0.108	0.545	0.01
1		146	0.284	1.016	0.018	0.399	2.905	0.052	0.155	1.748	0.031	-0.116	0.515	0.009
1		148	0.256	1.037	0.019	0.368	2.834	0.05	0.138	1.666	0.03	-0.125	0.461	0.008
1		150	0.211	1.09	0.02	0.326	2.657	0.047	0.12	1.51	0.027	-0.132	0.373	0.007
1		178	1.334	1.428	0.026	1.575	1.707	0.031	2.573	4.668	0.081	2.591	4.011	0.07
1		180	1.095	1.548	0.028	1.312	1.722	0.031	2.16	4.916	0.086	2.153	3.794	0.067
1		182	1.299	2.27	0.04	1.437	2.349	0.042	2.108	5.237	0.091	2.347	5.305	0.092
1		184	1.35	2.858	0.051	1.385	2.667	0.047	1.98	5.234	0.091	2.246	5.838	0.101
1		186	0.954	1.674	0.03	1.077	1.898	0.034	1.086	2.172	0.039	1.501	3.412	0.06
1		188	0.876	1.421	0.026	1.024	1.937	0.035	1.045	2.12	0.038	1.407	3.021	0.054
2		56	1.119	1.242	0.022	1.257	0.93	0.017	2.154	3.021	0.054	2.087	2.344	0.042
2		58	1.071	1.192	0.021	1.133	0.891	0.016	1.951	3.097	0.055	1.943	2.405	0.043
2		62	0.58	1.936	0.035	0.449	1.259	0.023	0.439	2.653	0.047	0.666	1.674	0.03
2		64	0.547	1.961	0.035	0.416	1.41	0.025	0.406	2.851	0.051	0.617	1.606	0.029
2		66	0.525	1.964	0.035	0.398	1.594	0.029	0.387	3.021	0.053	0.589	1.591	0.029
2		68	0.514	1.936	0.035	0.415	2.373	0.042	0.376	2.853	0.051	0.591	1.7	0.03
2		70	0.537	2.322	0.041	0.429	2.651	0.047	0.383	2.828	0.05	0.63	1.939	0.035
2		72	0.521	2.099	0.037	0.418	2.344	0.042	0.4	2.636	0.047	0.686	2.37	0.042
2		74	0.505	1.663	0.03	0.413	1.958	0.035	0.4	2.753	0.049	0.689	2.604	0.046
2		76	0.42	1.945	0.035	0.335	2.005	0.036	0.278	2.651	0.047	0.343	1.232	0.022
2		86	-0.062	3.732	0.066	-0.054	4.18	0.073	0.216	2.294	0.041	0.111	3.754	0.066
2		88	1.323	3.726	0.066	1.42	3.243	0.057	1.915	7.142	0.122	2.266	7.888	0.134
2		90	1.445	2.937	0.052	1.533	2.776	0.049	2.123	5.25	0.091	2.493	6.165	0.106
3		140	0.797	1.65	0.03	1.137	2.943	0.052	1.504	4.058	0.071	1.124	2.187	0.039
3		142	0.489	0.702	0.013	1	3.031	0.054	1.267	3.128	0.055	0.777	1.169	0.021
3		144	0.501	1.044	0.019	1.087	3.287	0.058	1.336	3.287	0.058	0.815	1.484	0.027
3		146	0.655	1.444	0.026	1.105	2.141	0.038	1.628	3.009	0.053	1.091	1.851	0.033
3		166	0.879	1.755	0.031	1.013	1.744	0.031	1.047	1.824	0.033	1.453	2.915	0.052
3		168	1.439	4.478	0.078	1.756	5.067	0.088	1.88	5.356	0.093	1.936	5.101	0.089
3		170	1.267	4.396	0.077	1.672	6.895	0.118	1.758	6.63	0.114	1.647	5.423	0.094
3		172	1.118	5.666	0.098	1.26	6.829	0.117	1.405	6.955	0.119	1.327	7.43	0.126
3		174	0.912	3.401	0.06	0.893	2.606	0.046	1.1	4.027	0.071	0.949	2.509	0.045
3		176	0.932	3.344	0.059	0.827	1.949	0.035	1.015	3.93	0.069	0.918	2.009	0.036
4		16	0.542	2.467	0.044	0.501	1.576	0.028	0.736	3.067	0.054	0.536	1.874	0.034
4		18	0.524	2.501	0.044	0.464	1.439	0.026	0.751	3.386	0.06	0.542	2.016	0.036
4		20	0.514	2.399	0.043	0.449	1.347	0.024	0.749	3.393	0.06	0.535	1.935	0.035
4		22	0.49	2.092	0.037	0.412	1.098	0.02	0.725	3.128	0.055	0.504	1.626	0.029
4		24	-0.058	2.006	0.036	-0.497	1.26	0.023	-0.042	3.068	0.054	0.182	1.438	0.026
4		26	0.225	1.794	0.032	-0.213	1.104	0.02	0.204	2.978	0.053	0.292	1.39	0.025
4		28	0.532	1.588	0.028	0.134	0.911	0.016	0.522	2.841	0.05	0.456	1.295	0.023
4		30	0.723	1.464	0.026	0.426	0.722	0.013	0.839	2.659	0.047	0.626	1.115	0.02
4		50	1.082	2.043	0.037	1.409	4.75	0.083	1.961	6.901	0.118	1.964	4.827	0.084
4		52	1.131	2.145	0.038	1.459	4.448	0.078	2.041	7.524	0.128	2.039	5.101	0.089
4		54	1.347	3.58	0.063	1.395	2.695	0.048	1.461	2.657	0.047	1.984	4.618	0.081
4		56	1.372	3.895	0.068	1.516	3.732	0.066	1.677	4.041	0.071	2.067	5.862	0.101
4		58	0.95	3.205	0.057	0.922	2.52	0.045	0.72	2.296	0.041	1.085	2.795	0.05
5		14	1.375	3.003	0.053	1.587	3.375	0.06	1.954	3.989	0.07	2.105	4.452	0.078
5		44	0.411	0.853	0.015	0.652	2.392	0.043	1.122	2.505	0.045	1.106	1.519	0.027
5		46	0.865	2.06	0.037	1.379	4.064	0.071	1.128	2.396	0.043	1.266	2.661	0.047
5		48	1.718	2.861	0.051	2.315	4.765	0.083	2.518	3.74	0.066	2.888	4.264	0.075
6		114	1.619	4.84	0.084	1.653	4.94	0.086	1.955	6.077	0.105	2.233	6.122	0.105
6		116	1.342	5.187	0.09	1.648	5.622	0.097	1.679	4.137	0.073	1.954	5.992	0.103
6		118	1.541	4.942	0.086	1.579	5.116	0.089	1.749	5.067	0.088	2.174	6.282	0.108
7		2	0.265	1.051	0.019	0.382	2.011	0.036	0.479	2.645	0.047	0.366	1.453	0.026
7		4	0.283	1.124	0.02	0.394	1.99	0.036	0.497	2.634	0.047	0.398	1.594	0.029
7		6	0.295	1.153	0.021	0.404	1.974	0.035	0.509	2.61	0.046	0.421	1.678	0.03
7		8	0.303	1.166	0.021	0.412	1.963	0.035	0.519	2.584	0.046	0.439	1.738	0.031
7		10	0.308	1.17	0.021	0.416	1.955	0.035	0.525	2.559	0.046	0.452	1.785	0.032
7		12	0.309	1.168	0.021	0.418	1.95	0.035	0.528	2.535	0.045	0.462	1.825	0.033
7		14	0.308	1.159	0.021	0.415	1.947	0.035	0.527	2.51	0.045	0.467	1.863	0.033
7		42	0.156	0.277	0.005	0.417	1.603	0.029	0.328	1.221	0.022	0.58	2.506	0.045
7		44	0.161	0.301	0.005	0.416	1.639	0.029	0.322	1.261	0.023	0.584	2.557	0.045
7		46	0.167	0.324	0.006	0.406	1.589	0.029	0.3	1.214	0.022	0.601	2.595	0.046
7		48	0.122	0.205	0.004	0.26	0.747	0.014	0.322	1.701	0.03	0.666	4.018	0.071
7		50	0.157	0.365	0.007	0.265	0.821	0.015	0.396	2.309	0.041	0.688	4.545	0.079
7		52	0.166	0.428	0.008	0.263	0.835	0.015	0.408	2.44	0.043	0.683	4.566	0.08
7		54	0.17	0.463	0.008	0.261	0.843	0.015	0.411	2.468	0.044	0.678	4.526	0.079
7		56	0.172	0.483	0.009	0.258	0.848	0.015	0.411	2.447	0.044	0.672	4.457	0.078
7		58	0.17	0.488	0.009	0.254	0.853	0.015	0.408	2.389	0.043	0.664	4.356	0.076
7		60	0.166	0.472	0.009	0.248	0.859	0.016	0.404	2.285	0.041	0.651	4.19	0.073
7		62	0.15	0.401	0.007	0.238	0.866	0.016	0.395	2.074	0.037	0.619	3.784	0.067
7		64	0.138	0.586	0.011	0.234	0.944	0.017	0.356	2.06	0.037	0.554	3.175	0.056
7		66	0.128	0.718	0.013	0.193	1.112	0.02	0.335	1.926	0.034	0.552	3.194	0.056
7		68	0.13	0.738	0.013	0.203	1.108	0.02	0.349	1.935	0.035	0.572	3.255	0.058
7		70	0.134	0.762	0.014	0.212	1.106	0.02	0.361	1.941	0.035	0.591	3.332	0.059
7		72	0.138	0.789	0.014	0.22	1.103	0.02	0.373	1.948	0.035	0.61	3.426	0.06
7		74	0.145	0.821	0.015	0.229	1.096	0.02	0.388	1.956	0.035	0.631	3.539	0.062
7		76	0.155	0.858	0.015	0.242	1.083	0.02	0.407	1.967	0.035	0.657	3.68	0.065
7		78	0.172	0.9	0.016	0.261	1.056	0.019	0.437	1.988	0.036	0.696	3.868	0.068
7		80	0.203	0.945	0.017	0.298	1.008	0.018	0.497	2.043	0.037	0.766	4.146	0.073
7		82	0.308	1.004	0.018	0.422	1.013	0.018	0.699	2.391	0.043	0.989	4.702	0.082
7		84	0.648	1.004	0.018	0.587	0.699	0.013	1.409	3.354	0.059	1.428	3.314	0.059
7		86	0.668	1.171	0.021	0.536	0.648	0.012	1.379	3.129	0.055	1.425	3.087	0.055
7		88	0.885	2.003	0.036	0.704	1.06	0.019	1.387	3.774	0.066	1.584	4.861	0.085
7		90	0.852	1.905	0.034	0.693	1.042	0.019	1.394	3.853	0.068	1.555	4.893	0.085
7		92	0.89	1.676	0.03	0.826	1.178	0.021	1.655	4.159	0.073	1.664	4.401	0.077
7		94	0.97	1.752	0.031	0.893	1.118	0.02	1.824	4.254	0.075	1.836	4.422	0.077
7		106	0.114	0.833	0.015	0.307	0.879	0.016	0.484	2.686	0.048	0.538	2.33	0.042
7		108	0.188	0.742	0.013	0.39	0.73	0.013	0.726	2.765	0.049	0.412	0.616	0.011
8		2	0.8	1.138	0.02	1.271	3.055	0.054	1.166	1.801	0.032	0.814	1.037	0.019
8		4	0.659	2.211	0.039	0.927	3.494	0.062	0.879	2.318	0.041	0.684	1.808	0.032
8		6	0.618	2.467	0.044	0.848	3.442	0.061	0.817	2.376	0.042	0.638	1.918	0.034
8		8	0.601	2.598	0.046	0.812	3.402	0.06	0.79	2.404	0.043	0.616	1.964	0.035
8		10	0.591	2.689	0.048	0.789	3.375	0.06	0.772	2.424	0.043	0.604	1.995	0.036
8		12	0.586	2.766	0.049	0.772	3.361	0.059	0.757	2.441	0.043	0.596	2.021	0.036
8		14	0.585	2.85	0.051	0.76	3.366	0.059	0.743	2.458	0.044	0.592	2.054	0.037
8		16	0.595	3	0.053	0.756	3.428	0.06	0.731	2.476	0.044	0.597	2.123	0.038
8		18	0.64	3.976	0.07	0.7	3.497	0.062	0.764	3.052	0.054	0.644	2.752	0.049
8		20	0.568	3.653	0.064	0.612	3.017	0.053	0.714	2.966	0.053	0.566	2.516	0.045
8		22	0.537	3.475	0.061	0.574	2.76	0.049	0.688	2.84	0.05	0.531	2.421	0.043
8		24	0.523	3.36	0.059	0.552	2.57	0.046	0.672	2.736	0.049	0.513	2.398	0.043
8		26	0.518	3.242	0.057	0.536	2.381	0.042	0.658	2.624	0.047	0.503	2.389	0.043
8		28	0.52	3.017	0.053	0.522	2.106	0.038	0.64	2.439	0.043	0.496	2.308	0.041
8		48	0.205	0.504	0.009	0.199	0.871	0.016	0.4	2.527	0.045	0.255	0.316	0.006
8		50	0.238	0.579	0.01	0.244	1.114	0.02	0.48	3.022	0.054	0.337	0.565	0.01
8		52	0.247	0.595	0.011	0.255	1.243	0.022	0.504	3.099	0.055	0.36	0.634	0.011
8		54	0.261	0.637	0.012	0.272	1.41	0.025	0.532	3.097	0.055	0.385	0.704	0.013
8		56	0.317	0.775	0.014	0.335	1.727	0.031	0.619	2.966	0.053	0.465	0.895	0.016
8		58	1.335	3.087	0.055	1.397	3.615	0.064	1.435	3.26	0.058	1.702	3.625	0.064
8		60	0.976	2.289	0.041	1.016	2.414	0.043	1.329	3.296	0.058	1.533	3.879	0.068
8		62	0.771	2.753	0.049	0.613	1.424	0.026	0.823	2.456	0.044	0.839	2.278	0.041
8		64	0.715	2.526	0.045	0.55	1.166	0.021	0.74	1.877	0.034	0.722	1.588	0.028
8		66	0.618	2.544	0.045	0.445	0.711	0.013	0.503	0.828	0.015	0.517	1.093	0.02
8		68	0.759	3.741	0.066	0.692	2.131	0.038	0.825	2.744	0.049	0.85	2.927	0.052
8	id8006885	70	1.124	3.116	0.055	1.038	2.281	0.041	1.489	3.95	0.069	1.679	4.631	0.081
8		72	1.067	3.388	0.06	1.172	4.443	0.078	1.395	6.315	0.109	1.464	4.599	0.08
8		74	0.498	1.927	0.034	0.487	1.437	0.026	0.638	2.667	0.047	0.516	1.166	0.021
8		94	0.038	0.414	0.008	0.099	0.424	0.008	0.023	2.514	0.045	-0.171	0.929	0.017
9		30	0.21	1.459	0.026	-0.062	2.655	0.047	-0.11	1.962	0.035	0.341	2.938	0.052
9		32	0.244	2.375	0.042	-0.095	3.135	0.055	-0.131	2.61	0.046	0.397	4.402	0.077
9		34	0.984	1.606	0.029	0.76	2.627	0.047	1.457	3.604	0.063	1.909	3.812	0.067
9		36	1.538	2.913	0.052	1.838	3.72	0.065	2.316	5.303	0.092	2.31	4.334	0.076
9		38	1.59	2.905	0.052	1.877	3.521	0.062	2.34	5.043	0.088	2.354	4.314	0.076
9		40	2.248	3.441	0.061	2.449	3.335	0.059	2.532	3.507	0.062	2.802	3.623	0.064
9		42	0.859	3.117	0.055	0.927	2.495	0.044	0.952	4.286	0.075	1.092	3.656	0.064
9		44	0.785	3.077	0.054	0.851	2.424	0.043	0.868	4.517	0.079	0.986	3.715	0.065
9		46	0.75	3.04	0.054	0.819	2.409	0.043	0.83	4.603	0.08	0.933	3.715	0.065
9		48	0.78	3.293	0.058	0.826	2.73	0.048	0.983	5.332	0.092	1.079	4.795	0.084
9		50	0.826	3.643	0.064	0.868	3.076	0.054	1.059	5.918	0.102	1.146	5.52	0.096
9		52	1.065	6.413	0.11	1.194	6.848	0.117	1.359	8.106	0.137	1.291	6.699	0.115
9		54	1.023	5.528	0.096	1.157	5.525	0.096	1.288	6.239	0.107	1.285	5.742	0.099
9		56	0.871	3.851	0.068	0.937	3.346	0.059	1.127	4.483	0.078	1.066	3.708	0.065
9		58	0.849	3.729	0.066	0.918	3.135	0.055	1.137	4.471	0.078	1.049	3.516	0.062
10		44	0.152	0.978	0.018	-0.014	2.861	0.051	0.173	1.4	0.025	0.143	0.26	0.005
10		44	0.152	0.978	0.018	-0.014	2.861	0.051	0.173	1.4	0.025	0.143	0.26	0.005
10		46	0.077	0.749	0.014	-0.01	3.222	0.057	0.095	1.388	0.025	0.052	0.118	0.002
10		46	0.077	0.749	0.014	-0.01	3.222	0.057	0.095	1.388	0.025	0.052	0.118	0.002
10		48	0.052	0.646	0.012	0.002	3.267	0.058	0.075	1.401	0.025	0.024	0.092	0.002
10		48	0.052	0.646	0.012	0.002	3.267	0.058	0.075	1.401	0.025	0.024	0.092	0.002
10		50	0.039	0.564	0.01	0.011	3.176	0.056	0.066	1.377	0.025	0.009	0.079	0.001
10		50	0.039	0.564	0.01	0.011	3.176	0.056	0.066	1.377	0.025	0.009	0.079	0.001
10		52	0.03	0.492	0.009	0.015	3.022	0.054	0.059	1.331	0.024	-0.001	0.071	0.001
10		52	0.03	0.492	0.009	0.015	3.022	0.054	0.059	1.331	0.024	-0.001	0.071	0.001
10		54	0.022	0.428	0.008	0.015	2.838	0.05	0.05	1.272	0.023	-0.01	0.064	0.001
10		54	0.022	0.428	0.008	0.015	2.838	0.05	0.05	1.272	0.023	-0.01	0.064	0.001
10		56	0.013	0.371	0.007	0.011	2.639	0.047	0.04	1.207	0.022	-0.019	0.059	0.001
10		56	0.013	0.371	0.007	0.011	2.639	0.047	0.04	1.207	0.022	-0.019	0.059	0.001
11		18	1.78	3.2	0.057	2.05	4.939	0.086	2.672	4.774	0.083	2.655	4.007	0.07
11		18	1.78	3.2	0.057	2.05	4.939	0.086	2.672	4.774	0.083	2.655	4.007	0.07
11		20	1.503	2.877	0.051	1.73	3.885	0.068	2.21	4.665	0.081	2.234	4.059	0.071
11		20	1.503	2.877	0.051	1.73	3.885	0.068	2.21	4.665	0.081	2.234	4.059	0.071
11		22	1.483	3.432	0.061	1.675	3.795	0.067	2.471	7.614	0.129	2.493	7.458	0.127
11		22	1.483	3.432	0.061	1.675	3.795	0.067	2.471	7.614	0.129	2.493	7.458	0.127
11		24	1.319	3.533	0.062	1.472	4.146	0.073	2.274	8.225	0.139	2.306	7.7	0.131
11		24	1.319	3.533	0.062	1.472	4.146	0.073	2.274	8.225	0.139	2.306	7.7	0.131
11		26	1.161	4.091	0.072	1.352	5.454	0.095	2.193	9.283	0.155	2.119	7.395	0.126
11		26	1.161	4.091	0.072	1.352	5.454	0.095	2.193	9.283	0.155	2.119	7.395	0.126
11		28	1.014	3.279	0.058	1.243	4.184	0.073	2.065	8.171	0.138	1.944	6.327	0.109
11		28	1.014	3.279	0.058	1.243	4.184	0.073	2.065	8.171	0.138	1.944	6.327	0.109
11		30	1.053	2.753	0.049	1.328	3.183	0.056	2.218	7.477	0.127	2.07	5.853	0.101
11		30	1.053	2.753	0.049	1.328	3.183	0.056	2.218	7.477	0.127	2.07	5.853	0.101
11		32	0.514	1.57	0.028	0.707	1.137	0.02	1.854	3.478	0.061	1.58	2.167	0.039
11		32	0.514	1.57	0.028	0.707	1.137	0.02	1.854	3.478	0.061	1.58	2.167	0.039
11		34	1.059	0.889	0.016	1.103	0.96	0.017	2.418	3.744	0.066	2.432	3.646	0.064
11		34	1.059	0.889	0.016	1.103	0.96	0.017	2.418	3.744	0.066	2.432	3.646	0.064
11		36	1.347	2.734	0.049	1.157	1.845	0.033	1.966	4.579	0.08	2.261	5.859	0.101
11		36	1.347	2.734	0.049	1.157	1.845	0.033	1.966	4.579	0.08	2.261	5.859	0.101
11		38	1.456	2.713	0.048	1.342	2.245	0.04	1.824	5.558	0.096	2.186	4.729	0.082
11		38	1.456	2.713	0.048	1.342	2.245	0.04	1.824	5.558	0.096	2.186	4.729	0.082
11		40	1.914	2.819	0.05	1.738	2.44	0.043	2.369	6.024	0.104	2.837	5.276	0.092
11		40	1.914	2.819	0.05	1.738	2.44	0.043	2.369	6.024	0.104	2.837	5.276	0.092
11		42	0.004	0.514	0.009	0.216	1.711	0.031	0.338	3.585	0.063	0.293	1.956	0.035
11		42	0.004	0.514	0.009	0.216	1.711	0.031	0.338	3.585	0.063	0.293	1.956	0.035
11		44	-0.008	0.538	0.01	0.193	1.794	0.032	0.316	3.235	0.057	0.26	1.82	0.033
11		44	-0.008	0.538	0.01	0.193	1.794	0.032	0.316	3.235	0.057	0.26	1.82	0.033
11		46	-0.024	0.441	0.008	0.158	1.613	0.029	0.266	3.031	0.054	0.227	1.593	0.029
11		46	-0.024	0.441	0.008	0.158	1.613	0.029	0.266	3.031	0.054	0.227	1.593	0.029
12		216	0.045	0.768	0.014	0.623	3.606	0.064	0.438	2.231	0.04	1.669	1.575	0.028
12		216	0.045	0.768	0.014	0.623	3.606	0.064	0.438	2.231	0.04	1.669	1.575	0.028
12		218	0.038	0.768	0.014	0.701	3.622	0.064	0.47	2.227	0.04	1.88	1.575	0.028
12		218	0.038	0.768	0.014	0.701	3.622	0.064	0.47	2.227	0.04	1.88	1.575	0.028
12		220	0.019	0.767	0.014	1.138	3.64	0.064	0.714	2.223	0.04	3.172	1.574	0.028
12		220	0.019	0.767	0.014	1.138	3.64	0.064	0.714	2.223	0.04	3.172	1.574	0.028

## Sheet: Sheet1
			NSEV3	NSEV3	NSEV3	NSEV4	NSEV4	NSEV4	SEV1	SEV1	SEV1	SEV2	SEV2	SEV2
Chromosome	Locus name	Position	CIM (Add effect)	CIM (LOD)	CIM (R^2)	CIM (Add effect)	CIM (LOD)	CIM (R^2)	CIM (Add effect)	CIM (LOD)	CIM (R^2)	CIM (Add effect)	CIM (LOD)	CIM (R^2)
10	id10000391	0	0.339	1.047	0.019	0.296	0.522	0.009	0.257	0.686	0.012	0.365	1.169	0.021
10		2	0.336	0.996	0.018	0.266	0.619	0.011	0.462	1.473	0.026	0.492	1.519	0.027
10		4	0.294	0.75	0.014	0.216	0.379	0.007	0.429	1.297	0.023	0.446	1.241	0.022
10		6	0.3	0.814	0.015	0.192	0.329	0.006	0.464	1.646	0.03	0.478	1.373	0.025
10		8	0.301	0.795	0.014	0.199	0.299	0.005	0.484	1.686	0.03	0.483	1.398	0.025
10		10	0.291	0.746	0.013	0.183	0.238	0.004	0.496	1.655	0.03	0.474	1.319	0.024
10		12	0.263	0.597	0.011	0.147	0.146	0.003	0.502	1.55	0.028	0.456	1.167	0.021
10		14	0.277	0.63	0.011	0.158	0.161	0.003	0.521	1.573	0.028	0.482	1.226	0.022
10		16	0.293	0.676	0.012	0.17	0.184	0.003	0.543	1.597	0.029	0.514	1.29	0.023
10		18	0.317	0.756	0.014	0.187	0.238	0.004	0.578	1.634	0.029	0.564	1.386	0.025
10		20	0.395	0.983	0.018	0.238	0.517	0.009	0.697	1.827	0.033	0.725	1.747	0.031
10		22	0.326	0.425	0.008	-0.031	0.288	0.005	0.544	0.987	0.018	0.523	0.781	0.014
10		24	0.253	0.398	0.007	-0.03	0.227	0.004	0.434	0.904	0.016	0.382	0.779	0.014
10		26	0.232	0.387	0.007	-0.019	0.184	0.003	0.405	0.893	0.016	0.34	0.761	0.014
10		28	0.221	0.379	0.007	-0.015	0.162	0.003	0.388	0.877	0.016	0.317	0.731	0.013
10		30	0.212	0.369	0.007	-0.017	0.146	0.003	0.373	0.849	0.015	0.299	0.69	0.012
10		32	0.202	0.343	0.006	-0.033	0.132	0.002	0.349	0.76	0.014	0.272	0.599	0.011
10		34	0.216	0.99	0.018	0.006	1.863	0.033	0.4	1.529	0.027	0.29	0.725	0.013
10		36	0.247	1.258	0.023	0.025	2.224	0.04	0.377	1.683	0.03	0.281	0.79	0.014
10		38	0.255	1.392	0.025	0.029	2.385	0.042	0.362	1.747	0.031	0.269	0.799	0.014
10		40	0.256	1.483	0.027	0.027	2.476	0.044	0.348	1.797	0.032	0.258	0.803	0.015
10		42	0.258	1.536	0.028	0.025	2.442	0.043	0.338	1.844	0.033	0.255	0.806	0.015
10		44	0.152	0.978	0.018	-0.014	2.861	0.051	0.173	1.4	0.025	0.143	0.26	0.005
10		46	0.077	0.749	0.014	-0.01	3.222	0.057	0.095	1.388	0.025	0.052	0.118	0.002
10		48	0.052	0.646	0.012	0.002	3.267	0.058	0.075	1.401	0.025	0.024	0.092	0.002
10		50	0.039	0.564	0.01	0.011	3.176	0.056	0.066	1.377	0.025	0.009	0.079	0.001
10		52	0.03	0.492	0.009	0.015	3.022	0.054	0.059	1.331	0.024	-0.001	0.071	0.001
10		54	0.022	0.428	0.008	0.015	2.838	0.05	0.05	1.272	0.023	-0.01	0.064	0.001
10		56	0.013	0.371	0.007	0.011	2.639	0.047	0.04	1.207	0.022	-0.019	0.059	0.001
10		58	0.004	0.321	0.006	0.004	2.436	0.043	0.026	1.139	0.021	-0.028	0.055	0.001
10		60	-0.006	0.276	0.005	-0.007	2.23	0.04	0.01	1.069	0.019	-0.037	0.053	0.001
10		62	-0.018	0.236	0.004	-0.021	2.023	0.036	-0.009	0.999	0.018	-0.048	0.054	0.001
10		64	-0.032	0.203	0.004	-0.039	1.81	0.032	-0.033	0.931	0.017	-0.061	0.059	0.001
10		66	-0.052	0.182	0.003	-0.063	1.584	0.028	-0.065	0.872	0.016	-0.081	0.077	0.001
10		68	-0.088	0.204	0.004	-0.101	1.338	0.024	-0.123	0.866	0.016	-0.116	0.139	0.003
11	id11000855	0	0.071	0.805	0.015	0.193	0.475	0.009	0.302	1.078	0.019	-0.069	0.063	0.001
11		2	0.103	0.773	0.014	0.201	0.351	0.006	0.312	0.974	0.018	-0.035	0.025	0
11		4	0.102	0.851	0.015	0.194	0.337	0.006	0.309	0.974	0.018	-0.026	0.022	0
11		6	0.101	0.909	0.016	0.19	0.335	0.006	0.308	0.98	0.018	-0.021	0.019	0
11		8	0.1	0.955	0.017	0.187	0.34	0.006	0.308	0.987	0.018	-0.016	0.015	0
11		10	0.099	0.974	0.018	0.183	0.354	0.006	0.307	0.985	0.018	-0.009	0.009	0
11		12	0.105	0.869	0.016	0.177	0.374	0.007	0.31	0.902	0.016	0.006	0.001	0
11		14	0.104	0.195	0.004	0.028	0.169	0.003	0.009	0.068	0.001	0.026	0.03	0.001
11		16	0.602	0.389	0.007	0.198	0.217	0.004	0.386	0.148	0.003	0.282	0.073	0.001
11		18	1.78	3.2	0.057	2.05	4.939	0.086	2.672	4.774	0.083	2.655	4.007	0.07
11		20	1.503	2.877	0.051	1.73	3.885	0.068	2.21	4.665	0.081	2.234	4.059	0.071
11		22	1.483	3.432	0.061	1.675	3.795	0.067	2.471	7.614	0.129	2.493	7.458	0.127
11		24	1.319	3.533	0.062	1.472	4.146	0.073	2.274	8.225	0.139	2.306	7.7	0.131
11		26	1.161	4.091	0.072	1.352	5.454	0.095	2.193	9.283	0.155	2.119	7.395	0.126
11		28	1.014	3.279	0.058	1.243	4.184	0.073	2.065	8.171	0.138	1.944	6.327	0.109
11		30	1.053	2.753	0.049	1.328	3.183	0.056	2.218	7.477	0.127	2.07	5.853	0.101
11		32	0.514	1.57	0.028	0.707	1.137	0.02	1.854	3.478	0.061	1.58	2.167	0.039
11		34	1.059	0.889	0.016	1.103	0.96	0.017	2.418	3.744	0.066	2.432	3.646	0.064
11		36	1.347	2.734	0.049	1.157	1.845	0.033	1.966	4.579	0.08	2.261	5.859	0.101
11		38	1.456	2.713	0.048	1.342	2.245	0.04	1.824	5.558	0.096	2.186	4.729	0.082
11		40	1.914	2.819	0.05	1.738	2.44	0.043	2.369	6.024	0.104	2.837	5.276	0.092
11		42	0.004	0.514	0.009	0.216	1.711	0.031	0.338	3.585	0.063	0.293	1.956	0.035
11		44	-0.008	0.538	0.01	0.193	1.794	0.032	0.316	3.235	0.057	0.26	1.82	0.033
11		46	-0.024	0.441	0.008	0.158	1.613	0.029	0.266	3.031	0.054	0.227	1.593	0.029
11		48	0.303	0.424	0.008	0.42	1.232	0.022	0.667	1.86	0.033	0.609	1.239	0.022
11		50	0.298	0.434	0.008	0.418	1.412	0.025	0.665	1.821	0.033	0.6	1.256	0.023
11		52	0.293	0.434	0.008	0.413	1.467	0.026	0.668	1.815	0.032	0.599	1.27	0.023
11		54	0.295	0.452	0.008	0.405	1.471	0.026	0.67	1.797	0.032	0.6	1.264	0.023
11		56	0.316	0.539	0.01	0.392	1.393	0.025	0.656	1.65	0.03	0.601	1.215	0.022
11		58	0.329	0.739	0.013	0.438	1.948	0.035	0.58	1.309	0.024	0.559	0.982	0.018
11		60	0.354	0.879	0.016	0.459	2.214	0.039	0.598	1.377	0.025	0.564	0.971	0.018
11		62	0.363	0.942	0.017	0.468	2.309	0.041	0.607	1.399	0.025	0.577	1.014	0.018
11		64	0.365	0.976	0.018	0.474	2.327	0.041	0.615	1.404	0.025	0.593	1.08	0.019
11		66	0.366	0.993	0.018	0.479	2.284	0.041	0.621	1.395	0.025	0.61	1.157	0.021
11		68	0.368	0.992	0.018	0.485	2.154	0.038	0.628	1.36	0.024	0.629	1.235	0.022
11		70	0.376	0.935	0.017	0.493	1.82	0.033	0.642	1.25	0.023	0.661	1.303	0.023
11		72	0.271	0.665	0.012	0.294	1.179	0.021	0.447	0.524	0.009	0.358	0.368	0.007
11		74	0.158	1.059	0.019	0.316	1.615	0.029	0.545	1.801	0.032	0.203	0.181	0.003
11		76	0.156	1.11	0.02	0.32	1.548	0.028	0.506	1.888	0.034	0.158	0.148	0.003
11		78	0.161	1.062	0.019	0.328	1.475	0.026	0.489	1.893	0.034	0.137	0.14	0.003
11		80	0.166	0.98	0.018	0.333	1.413	0.025	0.479	1.874	0.034	0.123	0.132	0.002
11		82	0.168	0.872	0.016	0.335	1.351	0.024	0.469	1.838	0.033	0.11	0.119	0.002
11		84	0.165	0.717	0.013	0.336	1.266	0.023	0.456	1.761	0.032	0.091	0.094	0.002
11		86	0.14	0.402	0.007	0.32	1.016	0.018	0.396	1.341	0.024	0.014	0.026	0
12	id12002057	0	-0.281	1.378	0.025	-0.119	0.275	0.005	-0.142	0.354	0.006	-0.222	0.755	0.014
12		2	-0.249	0.961	0.017	-0.112	0.276	0.005	-0.058	0.135	0.002	-0.217	0.518	0.009
12		4	-0.238	0.882	0.016	-0.118	0.313	0.006	-0.046	0.101	0.002	-0.202	0.457	0.008
12		6	-0.235	0.861	0.016	-0.124	0.363	0.007	-0.043	0.076	0.001	-0.199	0.446	0.008
12		8	-0.234	0.862	0.016	-0.131	0.431	0.008	-0.046	0.058	0.001	-0.201	0.461	0.008
12		10	-0.236	0.881	0.016	-0.142	0.53	0.01	-0.055	0.051	0.001	-0.208	0.505	0.009
12		12	-0.24	0.929	0.017	-0.163	0.691	0.012	-0.076	0.073	0.001	-0.226	0.605	0.011
12		14	-0.231	0.883	0.016	-0.222	0.857	0.015	-0.161	0.327	0.006	-0.249	0.738	0.013
12		16	-0.222	0.75	0.014	-0.205	0.643	0.012	-0.145	0.253	0.005	-0.232	0.6	0.011
12		18	-0.223	0.708	0.013	-0.205	0.572	0.01	-0.138	0.235	0.004	-0.229	0.558	0.01
12		20	-0.225	0.682	0.012	-0.208	0.531	0.01	-0.134	0.234	0.004	-0.229	0.533	0.01
12		22	-0.227	0.661	0.012	-0.21	0.502	0.009	-0.131	0.244	0.004	-0.229	0.514	0.009
12		24	-0.228	0.641	0.012	-0.211	0.477	0.009	-0.128	0.263	0.005	-0.229	0.495	0.009
12		26	-0.23	0.618	0.011	-0.212	0.455	0.008	-0.127	0.294	0.005	-0.229	0.474	0.009
12		28	-0.23	0.589	0.011	-0.211	0.43	0.008	-0.126	0.341	0.006	-0.229	0.448	0.008
12		30	-0.23	0.552	0.01	-0.209	0.4	0.007	-0.127	0.415	0.008	-0.228	0.413	0.007
12		32	-0.23	0.499	0.009	-0.205	0.354	0.006	-0.13	0.541	0.01	-0.225	0.359	0.007
12		34	-0.225	0.406	0.007	-0.196	0.263	0.005	-0.129	0.771	0.014	-0.215	0.261	0.005
12		36	-0.093	0.082	0.002	-0.033	0.016	0	0.074	1.226	0.022	-0.021	0.003	0
12		38	-0.137	0.107	0.002	0.108	0.291	0.005	0.398	0.949	0.017	0.026	0.187	0.003
12		40	-0.066	0.069	0.001	0.09	0.293	0.005	0.209	0.592	0.011	-0.027	0.026	0
12		42	-0.061	0.078	0.001	0.084	0.273	0.005	0.179	0.522	0.009	-0.041	0.021	0
12		44	-0.063	0.086	0.002	0.071	0.245	0.004	0.133	0.45	0.008	-0.069	0.043	0.001
12		46	-0.096	0.116	0.002	0.063	0.075	0.001	0.08	0.204	0.004	-0.123	0.194	0.004
12		48	-0.101	0.126	0.002	0.05	0.027	0	0.077	0.146	0.003	-0.127	0.25	0.005
12		50	-0.132	0.317	0.006	-0.022	0.046	0.001	0.065	0.038	0.001	-0.132	0.268	0.005
12		52	-0.082	0.257	0.005	-0.051	0.103	0.002	0.072	0.046	0.001	-0.185	0.426	0.008
12		54	-0.076	0.314	0.006	-0.066	0.146	0.003	0.074	0.056	0.001	-0.208	0.495	0.009
12		56	-0.08	0.38	0.007	-0.08	0.181	0.003	0.075	0.064	0.001	-0.227	0.541	0.01
12		58	-0.087	0.446	0.008	-0.091	0.212	0.004	0.075	0.072	0.001	-0.245	0.576	0.01
12		60	-0.095	0.511	0.009	-0.102	0.239	0.004	0.074	0.077	0.001	-0.261	0.603	0.011
12		62	-0.103	0.575	0.01	-0.112	0.263	0.005	0.073	0.082	0.001	-0.274	0.625	0.011
12		64	-0.109	0.636	0.012	-0.119	0.285	0.005	0.072	0.085	0.002	-0.284	0.642	0.012
12		66	-0.113	0.694	0.013	-0.124	0.304	0.006	0.072	0.086	0.002	-0.29	0.654	0.012
12		68	-0.114	0.746	0.013	-0.126	0.319	0.006	0.072	0.086	0.002	-0.292	0.661	0.012
12		70	-0.111	0.79	0.014	-0.125	0.331	0.006	0.072	0.085	0.002	-0.289	0.662	0.012
12		72	-0.104	0.826	0.015	-0.12	0.338	0.006	0.074	0.083	0.002	-0.281	0.657	0.012
12		74	-0.092	0.851	0.015	-0.112	0.341	0.006	0.075	0.081	0.001	-0.268	0.645	0.012
12		76	-0.076	0.865	0.016	-0.1	0.338	0.006	0.078	0.078	0.001	-0.25	0.626	0.011
12		78	-0.055	0.867	0.016	-0.085	0.331	0.006	0.08	0.075	0.001	-0.228	0.598	0.011
12		80	-0.031	0.857	0.015	-0.066	0.319	0.006	0.083	0.073	0.001	-0.201	0.561	0.01
12		82	-0.002	0.838	0.015	-0.044	0.301	0.005	0.085	0.072	0.001	-0.168	0.511	0.009
12		84	0.033	0.813	0.015	-0.015	0.28	0.005	0.088	0.074	0.001	-0.128	0.442	0.008
12		86	0.083	0.804	0.015	0.026	0.262	0.005	0.092	0.08	0.001	-0.07	0.342	0.006
12		88	0.232	1.41	0.025	0.127	0.452	0.008	0.112	0.125	0.002	0.067	0.29	0.005
12		90	0.178	1.191	0.021	0.076	0.38	0.007	0.16	0.227	0.004	0.013	0.337	0.006
12		92	0.139	1.112	0.02	0.046	0.366	0.007	0.176	0.288	0.005	-0.011	0.383	0.007
12		94	0.107	1.065	0.019	0.023	0.358	0.006	0.183	0.335	0.006	-0.032	0.416	0.008
12		96	0.078	1.025	0.018	0.002	0.351	0.006	0.185	0.374	0.007	-0.053	0.439	0.008
12		98	0.05	0.988	0.018	-0.017	0.344	0.006	0.183	0.407	0.007	-0.075	0.455	0.008
12		100	0.023	0.949	0.017	-0.036	0.337	0.006	0.178	0.435	0.008	-0.096	0.466	0.008
12		102	-0.002	0.908	0.016	-0.054	0.329	0.006	0.17	0.459	0.008	-0.117	0.472	0.009
12		104	-0.025	0.865	0.016	-0.07	0.32	0.006	0.16	0.48	0.009	-0.135	0.475	0.009
12		106	-0.045	0.817	0.015	-0.084	0.311	0.006	0.15	0.497	0.009	-0.151	0.474	0.009
12		108	-0.06	0.767	0.014	-0.095	0.3	0.005	0.14	0.512	0.009	-0.164	0.469	0.008
12		110	-0.072	0.712	0.013	-0.103	0.29	0.005	0.13	0.524	0.009	-0.172	0.459	0.008
12		112	-0.078	0.652	0.012	-0.108	0.278	0.005	0.121	0.533	0.01	-0.175	0.445	0.008
12		114	-0.078	0.587	0.011	-0.109	0.265	0.005	0.115	0.539	0.01	-0.172	0.424	0.008
12		116	-0.072	0.516	0.009	-0.107	0.252	0.005	0.111	0.542	0.01	-0.162	0.397	0.007
12		118	-0.061	0.439	0.008	-0.1	0.238	0.004	0.111	0.541	0.01	-0.143	0.359	0.007
12		120	-0.043	0.351	0.006	-0.088	0.224	0.004	0.115	0.534	0.01	-0.116	0.308	0.006
12		122	-0.019	0.251	0.005	-0.072	0.21	0.004	0.123	0.52	0.009	-0.076	0.233	0.004
12		124	0.008	0.13	0.002	-0.051	0.198	0.004	0.137	0.49	0.009	-0.021	0.119	0.002
12		126	0.024	0.011	0	-0.012	0.187	0.003	0.156	0.414	0.008	0.052	0.038	0.001
12		128	0.106	0.158	0.003	0.237	0.898	0.016	0.308	0.936	0.017	0.147	0.315	0.006
12		130	0.116	0.205	0.004	0.237	0.898	0.016	0.334	1.174	0.021	0.183	0.467	0.008
12		132	0.117	0.21	0.004	0.25	0.964	0.017	0.361	1.316	0.024	0.203	0.5	0.009
12		134	0.113	0.19	0.003	0.268	1.043	0.019	0.388	1.431	0.026	0.216	0.498	0.009
12		136	0.093	0.132	0.002	0.278	1.074	0.019	0.409	1.504	0.027	0.22	0.459	0.008
12		138	-0.032	0.013	0	0.172	0.44	0.008	0.305	1.143	0.021	0.104	0.257	0.005
12		140	0.008	0.005	0	0.144	0.275	0.005	0.244	0.971	0.018	0.141	0.379	0.007
12		142	0.017	0.013	0	0.129	0.198	0.004	0.23	0.93	0.017	0.149	0.412	0.007
12		144	0.021	0.02	0	0.12	0.159	0.003	0.225	0.892	0.016	0.155	0.432	0.008
12		146	0.024	0.028	0.001	0.116	0.144	0.003	0.22	0.843	0.015	0.159	0.446	0.008
12		148	0.027	0.036	0.001	0.114	0.148	0.003	0.213	0.771	0.014	0.161	0.453	0.008
12		150	0.03	0.043	0.001	0.116	0.176	0.003	0.201	0.653	0.012	0.161	0.446	0.008
12		152	0.032	0.039	0.001	0.12	0.234	0.004	0.177	0.429	0.008	0.156	0.39	0.007
12		154	0.012	0.075	0.001	0.11	0.167	0.003	0.105	0.206	0.004	0.143	0.262	0.005
12		156	0.012	0.073	0.001	0.113	0.163	0.003	0.115	0.216	0.004	0.15	0.233	0.004
12		158	0.002	0.091	0.002	0.117	0.159	0.003	0.123	0.22	0.004	0.152	0.222	0.004
12		160	-0.016	0.138	0.003	0.124	0.158	0.003	0.138	0.233	0.004	0.148	0.208	0.004
12		162	-0.055	0.106	0.002	0.076	0.063	0.001	0.188	0.274	0.005	0.124	0.144	0.003
12		164	-0.011	0.263	0.005	0.096	0.227	0.004	0.185	0.482	0.009	0.119	0.346	0.006
12		166	0.005	0.313	0.006	0.107	0.301	0.005	0.195	0.619	0.011	0.124	0.482	0.009
12		168	0.029	0.273	0.005	0.125	0.313	0.006	0.222	0.722	0.013	0.144	0.593	0.011
12		170	0.155	0.201	0.004	0.218	0.304	0.006	0.414	1.099	0.02	0.283	0.779	0.014
12		172	0.208	0.411	0.007	0.277	0.423	0.008	0.553	1.666	0.03	0.393	1.03	0.019
12		174	0.174	0.34	0.006	0.261	0.436	0.008	0.543	1.604	0.029	0.377	0.861	0.016
12		176	0.145	0.201	0.004	0.232	0.643	0.012	0.51	1.462	0.026	0.341	0.586	0.011
12		178	0.015	0.203	0.004	-0.074	0.296	0.005	0.189	0.356	0.006	0.12	0.146	0.003
12		180	-0.008	0.258	0.005	-0.122	0.293	0.005	0.121	0.197	0.004	0.08	0.127	0.002
12		182	-0.014	0.301	0.005	-0.145	0.296	0.005	0.089	0.124	0.002	0.064	0.137	0.002
12		184	-0.017	0.332	0.006	-0.159	0.302	0.005	0.067	0.077	0.001	0.055	0.155	0.003
12		186	-0.018	0.356	0.006	-0.168	0.31	0.006	0.05	0.043	0.001	0.048	0.18	0.003
12		188	-0.022	0.372	0.007	-0.174	0.319	0.006	0.034	0.017	0	0.04	0.214	0.004
12		190	-0.029	0.377	0.007	-0.178	0.329	0.006	0.016	0.003	0	0.027	0.27	0.005
12		192	-0.046	0.336	0.006	-0.182	0.338	0.006	-0.019	0.037	0.001	-0.003	0.389	0.007
12		194	0.006	0.257	0.005	-0.131	0.215	0.004	-0.253	0.829	0.015	-0.083	0.046	0.001
12		196	0.047	0.172	0.003	-0.05	0.145	0.003	-0.163	0.94	0.017	0.009	0.007	0
12		198	0.094	0.229	0.004	-0.001	0.229	0.004	-0.099	0.529	0.01	0.079	0.031	0.001
12		200	0.181	0.409	0.007	0.037	0.413	0.007	0.017	0.14	0.003	0.212	0.212	0.004
12		202	0.11	0.093	0.002	0.292	0.647	0.012	0.04	0.138	0.003	0.293	0.259	0.005
12		204	0.107	0.087	0.002	0.277	0.539	0.01	0.044	0.134	0.002	0.272	0.219	0.004
12		206	0.106	0.08	0.001	0.263	0.441	0.008	0.047	0.133	0.002	0.264	0.203	0.004
12		208	0.107	0.072	0.001	0.253	0.339	0.006	0.053	0.136	0.002	0.267	0.198	0.004
12		210	0.124	0.066	0.001	0.265	0.234	0.004	0.084	0.147	0.003	0.295	0.214	0.004
12		212	0.641	0.498	0.009	0.885	0.929	0.017	0.877	0.816	0.015	0.974	0.823	0.015
12		214	1.099	0.931	0.017	1.129	1.618	0.029	1.404	1.411	0.025	0.951	0.568	0.01
12		216	0.045	0.768	0.014	0.623	3.606	0.064	0.438	2.231	0.04	1.669	1.575	0.028
12		218	0.038	0.768	0.014	0.701	3.622	0.064	0.47	2.227	0.04	1.88	1.575	0.028
12		220	0.019	0.767	0.014	1.138	3.64	0.064	0.714	2.223	0.04	3.172	1.574	0.028
9	id9000064	0	0.112	0.236	0.004	-0.079	0.352	0.006	-0.125	0.819	0.015	0.176	0.382	0.007
9		2	0.137	0.398	0.007	-0.084	0.478	0.009	-0.132	0.713	0.013	0.196	0.462	0.008
9		4	0.127	0.346	0.006	-0.077	0.497	0.009	-0.14	0.753	0.014	0.184	0.403	0.007
9		6	0.118	0.307	0.006	-0.075	0.534	0.01	-0.146	0.769	0.014	0.172	0.355	0.006
9		8	0.108	0.273	0.005	-0.077	0.586	0.011	-0.152	0.779	0.014	0.159	0.309	0.006
9		10	0.095	0.236	0.004	-0.084	0.662	0.012	-0.162	0.795	0.014	0.142	0.257	0.005
9		12	0.073	0.18	0.003	-0.107	0.796	0.014	-0.185	0.853	0.015	0.112	0.175	0.003
9		14	0.115	0.249	0.005	-0.078	1.128	0.02	-0.152	0.733	0.013	0.192	0.607	0.011
9		16	0.14	0.356	0.006	-0.053	1.247	0.022	-0.124	0.755	0.014	0.235	0.845	0.015
9		18	0.157	0.435	0.008	-0.038	1.365	0.025	-0.107	0.818	0.015	0.263	1.018	0.018
9		20	0.17	0.509	0.009	-0.028	1.488	0.027	-0.096	0.901	0.016	0.285	1.176	0.021
9		22	0.181	0.59	0.011	-0.021	1.626	0.029	-0.088	1.004	0.018	0.303	1.344	0.024
9		24	0.19	0.69	0.012	-0.02	1.79	0.032	-0.084	1.136	0.02	0.316	1.546	0.028
9		26	0.197	0.83	0.015	-0.025	1.995	0.036	-0.085	1.313	0.024	0.326	1.817	0.033
9		28	0.203	1.051	0.019	-0.038	2.268	0.04	-0.093	1.566	0.028	0.333	2.226	0.04
9		30	0.21	1.459	0.026	-0.062	2.655	0.047	-0.11	1.962	0.035	0.341	2.938	0.052
9		32	0.244	2.375	0.042	-0.095	3.135	0.055	-0.131	2.61	0.046	0.397	4.402	0.077
9		34	0.984	1.606	0.029	0.76	2.627	0.047	1.457	3.604	0.063	1.909	3.812	0.067
9		36	1.538	2.913	0.052	1.838	3.72	0.065	2.316	5.303	0.092	2.31	4.334	0.076
9		38	1.59	2.905	0.052	1.877	3.521	0.062	2.34	5.043	0.088	2.354	4.314	0.076
9		40	2.248	3.441	0.061	2.449	3.335	0.059	2.532	3.507	0.062	2.802	3.623	0.064
9		42	0.859	3.117	0.055	0.927	2.495	0.044	0.952	4.286	0.075	1.092	3.656	0.064
9		44	0.785	3.077	0.054	0.851	2.424	0.043	0.868	4.517	0.079	0.986	3.715	0.065
9		46	0.75	3.04	0.054	0.819	2.409	0.043	0.83	4.603	0.08	0.933	3.715	0.065
9		48	0.78	3.293	0.058	0.826	2.73	0.048	0.983	5.332	0.092	1.079	4.795	0.084
9		50	0.826	3.643	0.064	0.868	3.076	0.054	1.059	5.918	0.102	1.146	5.52	0.096
9		52	1.065	6.413	0.11	1.194	6.848	0.117	1.359	8.106	0.137	1.291	6.699	0.115
9		54	1.023	5.528	0.096	1.157	5.525	0.096	1.288	6.239	0.107	1.285	5.742	0.099
9		56	0.871	3.851	0.068	0.937	3.346	0.059	1.127	4.483	0.078	1.066	3.708	0.065
9		58	0.849	3.729	0.066	0.918	3.135	0.055	1.137	4.471	0.078	1.049	3.516	0.062
-----
-----

## Sheet: QTLs fromv field experiment 
Supplementary Table 5. The list of all QTLs identified (field & glasshouse experiment). EV-early vigor; EUE- early uniform emergence; SHL- shoot length; SL- stem length; SFW- shoot fresh weight; SDW-shoot dry weight; TFW-total fresh weight; TDW- total dry weight; RDW- root dry weight.
			EV (June 2014)					EV (August 2014)					EV (June 2015)
Chromosome	Nearest marker	Position	Add. Effect	LOD	r2	Chromosome	Position	Add. Effect	LOD	r2	Chromosome	Position	Add. Effect	LOD	r2	Chromosome	Position
1	id1020667	184	1.98	5.234	0.091	1	184	2.246	5.838	0.101	1	184	1.385	2.667	0.047	1	184
2	id2005230	88	1.915	7.142	0.122	2	88	2.266	7.888	0.134	2	88	1.42	3.243	0.057	2	88
3	id3010740	144	-0.91	4.13	7.2			-	-	-	3	144	1.087	3.287	0.058
3	id30134447	172	1.17	7.7	0.131	3	172	1.327	7.43	0.126	3	172	1.26	6.829	0.117	3	172
4	id4001882	52	2.041	7.6	0.121		54	1.4	5.6	0.097	4	52	1.459	4.448	0.078	4	52
5	id5001470	14	1.954	42	0.074	5	14	2.105	4.452	0.078	5	14	1.587	3.375	0.06	5	14
5	id5014947	48	2.518	3.74	0.066	5	48	2.888	4.264	0.075	5	48	2.315	4.765	0.083	5	48
6	id6011613	116	1.955	6.077	0.105	6	116	1.954	5.992	0.103	6	116	1.648	5.622	0.097	6	116
7	id7002946	92	1.655	4.159	0.073			1.664	4.401	0.077			-	-	-	7	92
8	id8000011	18	0.764	3.052	0.054	8	18	0.644	2.752	0.049	8	18	0.7	3.497	0.062	8	18
8	id8004692	58	1.435	3.26	0.058	8	58	1.702	3.625	0.064	8	58	1.397	3.615	0.064	8	58
8	id8006997	72	1.395	6.315	0.109	8	72	1.464	4.599	0.08	8	72	1.172	4.443	0.078	8	72
9	id9002357	38	2.34	5.043	0.088	9	38	2.354	4.314	0.076	9	38	1.877	3.521	0.062	9	38
9	id9006995	54	1.288	6.239	0.107	9	54	1.285	5.742	0.099	9	54	1.157	5.525	0.096	9	54
11	id11006588	24	2.274	8.225	0.139	11	24	2.306	7.7	0.131	11	24	1.472	4.146	0.073	11	24
11	id11009456	36	1.966	4.579	0.08	11	36	2.261	5.859	0.101			-	-	-	11	36
12	id2010012	220	-	-	-			-	-	-	12	220	1.138	3.64	0.064

## Sheet: 1
Chromosome	Nearest marker	Position	CIM (Add effect)	CIM (LOD)	CIM (R^2)	CIM (Add effect)	CIM (LOD)	CIM (R^2)	CIM (Add effect)	CIM (LOD)	CIM (R^2)
			PHT2AV	PHT2AV	PHT2AV	SL2AV	SL2AV	SL2AV	Uniform	Uniform	Uniform
1
1
1

## Sheet: 2
			PHT2AV	PHT2AV	PHT2AV	SL2AV	SL2AV	SL2AV	TF2AV	TF2AV	TF2AV	TL2aV	TL2aV	TL2aV	Uniform	Uniform	Uniform
Chromosome	Marker position	Position	CIM (Add effect)	CIM (LOD)	CIM (R^2)	CIM (Add effect)	CIM (LOD)	CIM (R^2)	CIM (Add effect)	CIM (LOD)	CIM (R^2)	CIM (Add effect)	CIM (LOD)	CIM (R^2)	CIM (Add effect)	CIM (LOD)	CIM (R^2)
2
2
2
2

## Sheet: 3
			PHT1AV	PHT1AV	PHT1AV	PHT2AV	PHT2AV	PHT2AV	SF1V	SF1V	SF1V	SFW2aV	SFW2aV	SFW2aV	SL1AV	SL1AV	SL1AV	TD2AV	TD2AV	TD2AV	TF1AV	TF1AV	TF1AV	Uniform	Uniform	Uniform
Chromosome	nearest marker	Position	CIM (Add effect)	CIM (LOD)	CIM (R^2)	CIM (Add effect)	CIM (LOD)	CIM (R^2)	CIM (Add effect)	CIM (LOD)	CIM (R^2)	CIM (Add effect)	CIM (LOD)	CIM (R^2)	CIM (Add effect)	CIM (LOD)	CIM (R^2)	CIM (Add effect)	CIM (LOD)	CIM (R^2)	CIM (Add effect)	CIM (LOD)	CIM (R^2)	CIM (Add effect)	CIM (LOD)	CIM (R^2)
3
3
3

## Sheet: 4
			Uniform	Uniform	Uniform
Chromosome	Locus name	Position	CIM (Add effect)	CIM (LOD)	CIM (R^2)
4

## Sheet: 5
Chromosome	Locus name	Position	CIM (Add effect)	CIM (LOD)	CIM (R^2)	CIM (Add effect)	CIM (LOD)	CIM (R^2)	CIM (Add effect)	CIM (LOD)	CIM (R^2)	CIM (Add effect)	CIM (LOD)	CIM (R^2)	CIM (Add effect)	CIM (LOD)	CIM (R^2)
			PHT1AV	PHT1AV	PHT1AV	SDW1aV	SDW1aV	SDW1aV	SL1AV	SL1AV	SL1AV	TD1AV	TD1AV	TD1AV	Uniform	Uniform	Uniform
5
5

## Sheet: 6
Chromosome	Nearest marker	Position	CIM (Add effect)	CIM (LOD)	CIM (R^2)	CIM (Add effect)	CIM (LOD)	CIM (R^2)
			TF2AV	TF2AV	TF2AV	Uniform	Uniform	Uniform
6
6

## Sheet: 8 no
Chromosome	Position	CIM (Add effect)	CIM (LOD)	CIM (R^2)	CIM (Add effect)	CIM (LOD)	CIM (R^2)	CIM (Add effect)	CIM (LOD)	CIM (R^2)
		PHT2AV	PHT2AV	PHT2AV	SL2AV	SL2AV	SL2AV	TL2aV	TL2aV	TL2aV
8	0	-0.361	0.44	0.008
8	2	-1.814	3.312	0.059
8	4	-1.24	3.657	0.064
8	6	-1.142	3.64	0.064
8	8	-1.098	3.618	0.064
8	10	-1.068	3.599	0.063
8	12	-1.041	3.584	0.063
8	14	-1.015	3.578	0.063
8	16	-0.992	3.589	0.063
8	18	-0.903	4.242	0.074
8	20	-0.761	4.078	0.072
8	22	-0.707	4.148	0.073
8	24	-0.663	4.277	0.075
8	26	-0.611	4.475	0.078
8	28	-0.533	4.79	0.084
8	30	-0.566	5.411	0.094	-0.349	3.34	0.059
8	32	-0.8	5.429	0.094	-0.397	4.084	0.072
8	34	-0.847	5.696	0.098	-0.384	4.221	0.074
8	36	-0.849	5.896	0.102	-0.371	4.277	0.075
8	38	-0.893	6.18	0.106	-0.427	4.841	0.084
8	40	-0.909	6.006	0.104	-0.501	5.342	0.093
8	42	-0.926	5.145	0.089	-0.548	5.481	0.095
8	44	-0.978	5.505	0.095	-0.541	5.64	0.098
8	46	-1	5.718	0.099	-0.538	5.692	0.098
8	48	-1.072	5.824	0.101	-0.557	5.718	0.099	-0.631	2.68	0.048
8	50	-1.078	5.61	0.097	-0.563	5.608	0.097	-0.64	2.698	0.048
8	52	-1.107	5.571	0.096	-0.578	5.582	0.097	-0.653	2.68	0.048
8	54	-1.159	5.598	0.097	-0.603	5.58	0.097	-0.676	2.66	0.047
8	56	-1.321	5.652	0.098	-0.677	5.523	0.096	-0.762	2.606	0.046
8	62				-0.556	2.817	0.05
8	64				-0.537	2.821	0.05
8	66				-0.481	2.929	0.052
8	72	-1.006	2.797	0.05
8	74	-0.865	6.429	0.11	-0.332	4.044	0.071
8	76	-0.829	6.49	0.111	-0.324	4.138	0.073
8	78	-0.803	6.529	0.112	-0.319	4.19	0.073
8	80	-0.767	6.585	0.113	-0.311	4.222	0.074
8	82	-0.56	5.968	0.103	-0.251	3.083	0.055
8	84	-0.485	6.593	0.113	-0.184	3.549	0.063
8	86	-0.685	6.54	0.112	-0.165	4.848	0.084
8	88	-0.715	6.05	0.104	-0.183	4.358	0.076
8	90	-0.738	5.726	0.099	-0.193	4.073	0.071
8	92	-0.795	5.329	0.092	-0.203	3.375	0.06
8	94	-0.803	4.436	0.078	-0.216	3.025	0.054
8	96	-0.593	3.174	0.056
8	98	-0.689	3.419	0.06	-0.199	2.721	0.048
8	100	-0.634	3.492	0.062	-0.194	2.942	0.052
8	102	-0.653	3.647	0.064	-0.196	3	0.053
Selected locus is [id11009456 11 36.7]
-----
-----

[truncated: 5 more sheets: 9, 10, 11, 12, QTLs from glass house experimen]
